# Supplementary material for: Using real-time ascertainment rate estimate from infection and hospitalization dataset for modeling the spread of infectious disease: COVID-19 case study in the Czech Republic
Source: PLoS One. 2023 Jul 13;18(7):e0287959. doi: 10.1371/journal.pone.0287959 (PMC10343065; doi:10.1371/journal.pone.0287959)
Supplement: S1 Data — (ZIP) [file pone.0287959.s002.zip]

Archive with 10 entries (10 files):
- functions_SEAIR_parameters.r
- mobility_report_europe.csv
- model_SEAIR_model_run.r
- model_SEAIR_model_wild_variant_constant_AR.r
- model_SEAIR_model_wild_variant_time_dependent_AR.r
- modely_05_datumy.csv
- README.txt
- result.csv
- table.csv
- AR_comparison.R
