# Supplementary material for: Using real-time ascertainment rate estimate from infection and hospitalization dataset for modeling the spread of infectious disease: COVID-19 case study in the Czech Republic
Source: PLoS One. 2023 Jul 13;18(7):e0287959. doi: 10.1371/journal.pone.0287959 (PMC10343065; doi:10.1371/journal.pone.0287959)
Supplement: S1 Data — (ZIP) [file pone.0287959.s002.zip › functions_SEAIR_parameters.r]

##MODEL
SEIAR <- function(time, state, parameters) {
  par <- as.list(c(state, parameters))
  with(par, {
    dI <- gamma * p * E - mu1 * I
    dA <- gamma * (1-p) * E - mu2 * A
    dZ <- -epsilon*Z/N
    dS <- -beta/(N-Z) * (I+A) * S + epsilon*Z/N
    dE <- beta/(N-Z) * (I+A) * S - gamma * E
    dQ <- mu1 * I - nu*Q 
    dR <- nu * Q
    list(c(dZ, dS, dE, dI, dA, dQ, dR))
  })
}

##Solving ODE
my_SEAIR<-function(SEAIR,qq,d,mu1,mu2,nu,b,p,gamma,times,times2,F,T.min,T.max,
                   eps_par,T.epsilon,lockdown.eps,lockdown.beta){
  
  par_prev<-d-1
  i<-1
  epsilon<-c()
  for (par in T.epsilon[T.epsilon<T.max]){
    epsilon<-c(epsilon,rep(eps_par[i],par-par_prev))
    i<-i+1
    par_prev<-par
  }
  epsilon<-c(epsilon,rep(eps_par[i-1],sum(T.epsilon>=T.max)))
  
  ii<-1
  t<-vector(mode = "list", length = length(times)+1)
  fit<-vector(mode = "list", length = length(times)+1)
  fit.all<-c()
  
  for (tt in times){
    if (ii==1){
      t[[ii]] <- (d-1):times[ii]
      init <- c(Z = N*(1-qq), S = qq*N-qq, E = 0, I=0, A=qq, Q=0, R = 0)
      my_par<-c(mu1=(mu1[ii]>mu2)*mu1[ii]+(mu1[ii]<=mu2)*mu2, epsilon=epsilon[ii],nu=nu[ii], beta=b[ii], p=p[ii], gamma=gamma, mu2=mu2) 
      fit[[ii]] <- data.frame(ode(y = init, times = t[[ii]], func = SEIAR, parms = my_par))
    } 
    else {
      t[[ii]] <- times[ii-1]:times[ii]
      my_par<-c(mu1=(mu1[ii]>mu2)*mu1[ii]+(mu1[ii]<=mu2)*mu2, epsilon=epsilon[ii], nu=nu[ii], beta=b[ii], p=p[ii], gamma=gamma, mu2=mu2) 
      fit[[ii]] <- data.frame(ode(y = init, times = t[[ii]], func = SEIAR, parms = my_par))
    }
    fit.all<-rbind(fit.all,tail(fit[[ii]],dim(fit[[ii]])[1]-1))
    totaltime <- dim(fit.all)[1]
    ii<-ii+1
    init <- c(Z = fit[[ii-1]][fit[[ii-1]]$time==times[ii-1],2], 
              S = fit[[ii-1]][fit[[ii-1]]$time==times[ii-1],3], 
              E = fit[[ii-1]][fit[[ii-1]]$time==times[ii-1],4], 
              I = fit[[ii-1]][fit[[ii-1]]$time==times[ii-1],5], 
              A = fit[[ii-1]][fit[[ii-1]]$time==times[ii-1],6], 
              Q = fit[[ii-1]][fit[[ii-1]]$time==times[ii-1],7], 
              R = fit[[ii-1]][fit[[ii-1]]$time==times[ii-1],8]
    )
  }
  iii=0
  for (tt in times2[1:(length(times2)-1)]){
    my_par<-c(mu1=(mu1[ii]>mu2)*mu1[ii]+(mu1[ii]<=mu2)*mu2, epsilon=epsilon[ii]*lockdown.eps[iii+1], nu=nu[ii], beta=b[ii]*lockdown.beta[iii+1], p=p[ii], gamma=gamma, mu2=mu2) 
    t[[ii+iii]] <- times2[iii+1]:times2[iii+2]
    fit[[ii+iii]] <- data.frame(ode(y = init, times = t[[ii+iii]], func = SEIAR, parms = my_par))
    fit.all<-rbind(fit.all,tail(fit[[ii+iii]],dim(fit[[ii+iii]])[1]-1))
    init <- c(Z = fit[[ii+iii]][fit[[ii+iii]]$time==times2[iii+2],2], 
              S = fit[[ii+iii]][fit[[ii+iii]]$time==times2[iii+2],3], 
              E = fit[[ii+iii]][fit[[ii+iii]]$time==times2[iii+2],4], 
              I = fit[[ii+iii]][fit[[ii+iii]]$time==times2[iii+2],5], 
              A = fit[[ii+iii]][fit[[ii+iii]]$time==times2[iii+2],6], 
              Q = fit[[ii+iii]][fit[[ii+iii]]$time==times2[iii+2],7], 
              R = fit[[ii+iii]][fit[[ii+iii]]$time==times2[iii+2],8])
    iii=iii+1
  }
  return(fit.all)
}


##Parameter estimation
func_mu1<-function(dat,t.before,t.after) {
  #Isolation of infectious
  #
  #inputs:
  #dat -  dataframe contains for each case datum_hlaseni (date of report) and 
  #       infekcni_neizolovany (numebr of days from first symptoms to isolation)
  #t.before - window size for moving average
  #t.after  - window size for moving average
  
  colnames(dat)<-c("datum_hlaseni","infekcni_neizolovany")
  
  infekcni_neizolovany<-as.vector(tapply(dat$infekcni_neizolovany,dat$datum_hlaseni,FUN=sum))
  infekcni_neizolovany_pocet<-as.vector(tapply(!is.na(dat$infekcni_neizolovany),dat$datum_hlaseni,FUN=sum))
  mu1_sum<-convolve(infekcni_neizolovany,rep(1,t.before+t.after+1), type = "open")
  mu1_cases<-convolve(infekcni_neizolovany_pocet,rep(1,t.before+t.after+1), type = "open")
  return((2+mu1_sum/mu1_cases)[(t.before+t.after+1):(length(mu1_sum)-t.before)])
  #does not have symptoms for 2 days, but carrying virus
}


func_nu<-function(dat,t.before,t.after,T.min,T.max,length.default) {
  #number of days till recovery/death
  #
  #inputs: 
  #dat - dataframe contains for each case datum_hlaseni (date of report), 
  #      den_hlaseni (date of report - number of days from the epidemic start), 
  #      delka_vyleceni (number of days till recovery, NA in case of death)
  #      a delka_do_umrti (number of days till death, NA in case of recovery)
  #t.before - window size for moving average
  #t.after  - window size for moving average
  #T.min,T.max - limits for estimating parameters
  #length.default - in case there is less than half recovered the default lenght to recovery is used
  
  colnames(dat)<-c("datum_hlaseni","den_hlaseni","delka_vyleceni","delka_do_umrti")
  
  removed<-dat$delka_vyleceni
  removed[is.na(removed)]<-dat$delka_do_umrti[is.na(removed)]
  removed[is.na(removed)]<-Inf
  default_length<-median(removed)
  
  if (default_length==Inf) {
    default_length<-length.default
  }
  
  nu<-c()
  for (den in (T.min-default_length):(T.max-default_length)) {
    data<-dat[dat$den_hlaseni>=den-t.before & dat$den_hlaseni<=den+t.after,] 
    removed<-data$delka_vyleceni
    removed[is.na(removed)]<-data$delka_do_umrti[is.na(removed)]
    removed[is.na(removed)]<-Inf
    if (median(removed)==Inf){
      nu<-c(nu,length.default)
    }
    else{
      nu<-c(nu,median(removed))
      med<-median(removed)
    }
  }
  return(nu)
}


func_p<-function(dat,t.before,t.after,t.hosp,dates) {
  #Ascertainment rate
  #
  #inputs: 
  #dat -  dataframe contains for each case datum_hlaseni (date of report), 
  #       zahajeni_hospitalizace (date of hospitalization start), 
  #       hospitalizovan_po_izozolaci (indicates if tested positive before hospitalization started)
  #       vek (age - contains three age groups: 0-17, 18-64, 65+)
  
  colnames(dat)<-c("datum_hlaseni", "zahajeni_hospitalizace", "hospitalizovan_po_izozolaci","vek")  
  dates<-data.frame(dates)
  colnames(dates)<-"datum_hlaseni"
  #P(Det)=(P(Det/H)/P(H/Det))*P(H)
  hosp<-dat[!is.na(dat$zahajeni_hospitalizace) &
              !is.na(dat$hospitalizovan_po_izozolaci),]  
  
  hospitalized_after_isolation_sum<-tapply(hosp$hospitalizovan_po_izozolaci,hosp$datum_hlaseni,FUN=sum)
  hospitalized_after_isolation<-dates(hospitalized_after_isolation_sum,dates)
  
  hospitalized_total_sum<-tapply(!is.na(hosp$hospitalizovan_po_izozolaci),hosp$datum_hlaseni,FUN=sum)
  hospitalized_total<-dates(hospitalized_total_sum,dates)
  
  HI_sum<-convolve(hospitalized_after_isolation,rep(1,t.before+t.after+1), type = "open")
  H_sum<-convolve(hospitalized_total,rep(1,t.before+t.after+1), type = "open")
  
  det_sum<-tapply(!is.na(dat$hospitalizovan_po_izozolaci!=FALSE | is.na(dat$hospitalizovan_po_izozolaci)),
                         dat$datum_hlaseni,FUN=sum)
  det<-dates(det_sum,dates)
  
  D_sum<-convolve(det,rep(1,t.before+t.after+1), type = "open")
  
  p<-D_sum[(t.before+t.after+1+t.hosp):(length(HI_sum)-t.before)]/H_sum[(t.before+t.after+1):(length(HI_sum)-t.before-t.hosp)]
  
  dat2<-dat[dat$vek=="65+",]
  all_det_sum_65<-tapply(!is.na(dat2$datum_hlaseni),dat2$datum_hlaseni,FUN=sum)
  all_det_sum<-tapply(!is.na(dat$datum_hlaseni),dat$datum_hlaseni,FUN=sum)
  all_det_sum_65_frame<-cbind.data.frame(names(all_det_sum_65),all_det_sum_65)
  colnames(all_det_sum_65_frame)<-c("datum_hlaseni","det_65")
  all_det_sum_frame<-cbind.data.frame(names(all_det_sum),all_det_sum)
  colnames(all_det_sum_frame)<-c("datum_hlaseni","det")
  all_det<-merge(all_det_sum_65_frame,all_det_sum_frame,by="datum_hlaseni",all=T)
  all_det[is.na(all_det$det_65),"det_65"]<-0

  dat3<-hosp[hosp$vek=="65+",]
  all_hosp_sum_65<-tapply(!is.na(dat3$datum_hlaseni),dat3$datum_hlaseni,FUN=sum)
  all_hosp_sum<-tapply(!is.na(hosp$datum_hlaseni),hosp$datum_hlaseni,FUN=sum)
  all_hosp_sum_65_frame<-cbind.data.frame(names(all_hosp_sum_65),all_hosp_sum_65)
  colnames(all_hosp_sum_65_frame)<-c("datum_hlaseni","hosp_65")
  all_hosp_sum_frame<-cbind.data.frame(names(all_hosp_sum),all_hosp_sum)
  colnames(all_hosp_sum_frame)<-c("datum_hlaseni","hosp")
  all_hosp<-merge(all_hosp_sum_65_frame,all_hosp_sum_frame,by="datum_hlaseni",all=T)
  all_hosp[is.na(all_hosp$hosp_65),"hosp_65"]<-0
  
  p1<-(1+11*all_det$det_65/all_det$det)[1:(dim(all_det)[1]-t.hosp-t.before)]*p
  p2<-c(rep(0.22,dim(all_det)[1]-dim(all_hosp)[1]),0.065+(0.216*all_hosp$hosp_65/all_hosp$hosp))[1:(dim(all_hosp)[1]-t.hosp-t.before)]

  return(list(p1,p,hospitalized_after_isolation/hospitalized_total,p2))
}

dates<-function(frame,dates){
  frame<-data.frame(names(frame),frame)
  colnames(frame)<-c("datum_hlaseni","pocet")
  frame$datum_hlaseni<-as.Date(frame$datum_hlaseni)
  frame<-merge(frame,dates,all=T)$pocet
  frame[is.na(frame)]<-0
  return(frame)
}

mobility<-function(T.begin, T.max, data.mobility){
  #read mobility data for beta estimation

data.mobility.czech<-data.mobility[data.mobility$country=="Czechia" & data.mobility$sub.region.1!="Total" &
                                       data.mobility$sub.region.2!="Total",]
data.mobility.czech<-cbind.data.frame(as.Date(data.mobility.czech$date)-as.Date(T.begin),data.mobility.czech)
colnames(data.mobility.czech)[1]<-"day_num"

#week starts 1/3/2020
data.mobility.czech<-cbind.data.frame(trunc((data.mobility.czech$day_num)/7),data.mobility.czech)
colnames(data.mobility.czech)[1]<-"week_num"
data.mobility.czech$week_num[data.mobility.czech$day_num<0]<--1

avg.mobility<-tapply(data.mobility.czech$transit.stations,data.mobility.czech$week_num,mean,na.rm=T)
avg.mobility<-avg.mobility[(as.numeric(names(avg.mobility))*7)<T.max]

day_contacts<-7*as.numeric(names(avg.mobility))[2:length(avg.mobility)]
return(list(avg.mobility,day_contacts))
}
