# Supplementary material for: Using real-time ascertainment rate estimate from infection and hospitalization dataset for modeling the spread of infectious disease: COVID-19 case study in the Czech Republic
Source: PLoS One. 2023 Jul 13;18(7):e0287959. doi: 10.1371/journal.pone.0287959 (PMC10343065; doi:10.1371/journal.pone.0287959)
Supplement: S1 Data — (ZIP) [file pone.0287959.s002.zip › model_SEAIR_model_wild_variant_constant_AR.r]

library(deSolve)
library(lubridate)
library(plyr)
library(combinat)

date.current<-"2020-12-14"
T.export.min<-0
N <- 10^7 # total population size of the Czech Republic

# Day zero
T.begin<-"2020-03-01"
# number of day after day zero from which we start estimating parameters from the data
T.min<-35
# the last day for estimating parameters from data  
T.max<-as.Date(date.current)-as.Date(T.begin)-4

# enables a perceptual change in epsilon and beta in the future (after T.max)
T.change<-as.Date(date.current)-as.Date(T.begin)+1
eps.perc<-1
beta.perc<-1 

# load official data form Institute of Health Information and Statistics of the Czech Republic and Google mobility data
mydata<-read.csv("modely_05_datumy.csv",sep=";")
data.mobility<-read.csv("mobility_report_europe.csv")
source('functions_SEAIR_parameters.R', echo=TRUE)

#Mobility data
mob<-mobility(T.begin, T.max, data.mobility)
avg.mobility<-as.numeric(mob[[1]])
days_contacts<-mob[[2]]
rm(mob)

# load other files with code
times.table<-read.csv("table.csv")
times.table<-times.table[,2:ncol(times.table)]

# the last day for model computation
FF<-as.Date(date.current)-as.Date(T.begin)+1

SEAIR_all<-function(N,T.begin,T.min,T.max,T.change,eps.perc,beta.perc,T.export.min,mydata,times.tabl,date.current,
                    avg.mobility, days_contacts){
#  source('functions_SEAIR_parameters.R', echo=TRUE)
  
  # size of the window for computation of moving averages
  t.before<-3
  t.after<-3 
  
  t.hosp<-4            # an optimized percentage the cohort of Exposed transforms into hospitalized after t.hosp days
  p_max<-160           # 1/p_max = total percentage of hospitalized people out of all infectious (detected+undetected)
  p_death<-0.22        # proportion of deaths from hospitalized
  max.hosp.length<-50  # cut off for maximum hospitalization length
  
  gamma <- 1/4  # inverse value of incubation period 
  mu2 <- 1/3    # inverse value of infectious period for undetected
  
  
  qq <- 0.001   # initial proportion of susceptibles
  d  <--26      # estimation the epidemic start (needs to be negative, epidemic started before 2020/03/01)
  
  t.second.wave <-185 #2020/09/01 for fitting hospitalized on exposed during the second wave
  shift<-45           #for fitting hospitalized on exposed during the second wave
  p.cons<-0.25        #approximatelly median during the specified period
  
  #MODEL INITIAL SETTING
  
  #Mobility data
  #pom<-mobility(T.begin, T.max)
  #avg.mobility<-as.numeric(pom[[1]])
  #days_contacts<-pom[[2]]
  #rm(pom)
  
  #Initial setting of parameter before day T.min; setting of parameter beta based on mobility
  #moments when parameters changes
  d_mu1<-c((T.min-1))
  d_nu<-c((T.min-1))
  d_p<-c((T.min-1))
  d_b<-c(d,days_contacts)
  init_p<-0.12
  init_p2<-0.14
  
  
  #values on which parameters are changing
  v_mu1<-c(mu2)
  v_nu<-c(1/21)
  v_p<-c(init_p)
  v_b<-(0.0197*avg.mobility+1.68)
  
  #converting values in dataset to dates
  for (i in (5:13)){
    mydata[,i]<-as.Date(parse_date_time(mydata[,i],orders = c("ymd")))
  }
  
  #times when values of epsilon are changing in the model (results of previous optimization)
  T.epsilon.1<-c()
  eps.def<-c()
  T.epsilon.2<-as.integer(substring(colnames(times.table)[3:ncol(times.table)],2,6)) #values of epsilon
  
  times2<-c(T.max-1,FF)
  T.epsilon<-c(T.epsilon.1,T.epsilon.2,times2)
  
  #future change in epsilon or beta
  lockdown.eps<-c(1,eps.perc,eps.perc) 
  lockdown.beta<-c(1,beta.perc,beta.perc)
  #############################
  
  
  #extraction data from cohorts for optimization
  Dates<-data.frame(seq(as.Date(T.begin), as.Date("2021-07-11"), by="days"))
  colnames(Dates)<-c("Dates")
  
  Total.data<-tapply(!is.na(mydata$datum_hlaseni),mydata$datum_hlaseni,FUN=sum)
  Total.data<-data.frame(as.Date(names(Total.data)),Total.data)
  colnames(Total.data)<-c("Dates","Total")
  
  Hospitalized.data<-tapply(!is.na(mydata$zahajeni_hospitalizace),mydata$datum_hlaseni,FUN=sum)
  Hospitalized.data<-data.frame(as.Date(names(Hospitalized.data)),Hospitalized.data)
  colnames(Hospitalized.data)<-c("Dates","Hospitalized")
  
  
  Deaths.data<-tapply(!is.na(mydata$datum_umrti),mydata$datum_umrti,FUN=sum)
  Deaths.data<-data.frame(as.Date(names(Deaths.data)),Deaths.data)
  colnames(Deaths.data)<-c("Dates","Deaths")
  
  Dates<-merge(Dates,Total.data,all.x=T)
  Dates<-merge(Dates,Hospitalized.data,all.x=T)
  Dates<-merge(Dates,Deaths.data,all.x=T)
  Dates[is.na(Dates)] <- 0
  
  Day <- as.numeric(Dates$Dates-as.Date('2020-03-01'), unit="days")
  Total <- cumsum(Dates$Total)
  Hospitalized.inc <- Dates$Hospitalized
  Deaths.inc <- Dates$Deaths
  Recovered<-Dates$Recovered
  
  ###########################################
  
  #adding calculated columns to the dataset
  mydata.values<-data.frame(mydata,
                            as.numeric(mydata$datum_izolace-mydata$datum_prvniho_priznaku, units="days"),
                            as.numeric(mydata$datum_vyleceni-mydata$datum_hlaseni, units="days"),
                            as.numeric(mydata$datum_umrti-mydata$datum_hlaseni, units="days"),
                            !is.na(mydata$zahajeni_hospitalizace),
                            mydata$zahajeni_hospitalizace>mydata$datum_odberu,
                            as.numeric(mydata$datum_hlaseni-as.Date('2020-03-01'),
                                       unit="days"))
  colnames(mydata.values)<-c(colnames(mydata),
                             "infekcni_neizolovany",  #length when infectious was non-quarantined
                             "delka_vyleceni",        #length of healing
                             "delka_do_umrti",        #length till death
                             "hospitalizovan",        #indicator of hospitalization
                             "hospitalizovan_po_izozolaci", #indicator of hospitalization with prior detection
                             "den_hlaseni")           #number of days from 2020-03-01
  attr(mydata.values, "variable.labels") <- 
    c(colnames(mydata),
      "Infekèní neizolovaný (dny)", 
      "Délka do vyléèení (dny)",
      "Délka do úmrtí (dny)",
      "Hospitalizován (ano/ne)",
      "Hospitalizován po izolaci (ano/ne)",
      "Den hlášení (od 1.3.2020)")
  
  #remove incorrect datarows
  mydata.values<-mydata.values[(mydata.values$infekcni_neizolovany<14 & 
                                  mydata.values$infekcni_neizolovany>-2) | 
                                 is.na(mydata.values$infekcni_neizolovany),]
  mydata.values<-mydata.values[mydata.values$delka_vyleceni>0 | is.na(mydata.values$delka_vyleceni),]
  mydata.values<-mydata.values[mydata.values$delka_do_umrti>0 | is.na(mydata.values$delka_do_umrti),]
  
  #distribution of the length of hospitalization
  hosp_length<-as.numeric(mydata$ukonceni_hospitalizace - mydata$zahajeni_hospitalizace)[!is.na(mydata$zahajeni_hospitalizace)]
  hosp_length[is.na(hosp_length)]<-(as.numeric(as.Date(today()) - mydata$zahajeni_hospitalizace)[
    !is.na(mydata$zahajeni_hospitalizace)])[is.na(hosp_length)]
  
  
  my_histogram<-hist(hosp_length[hosp_length<=max.hosp.length],breaks=0:max.hosp.length,plot=FALSE)
  #rm(mydata)
  
  #constant p
  p<-rep(p.cons,T.max-T.min+1)
  
  #length to isolation
  dat<- mydata.values[mydata.values$den_hlaseni>=T.min-t.before & mydata.values$den_hlaseni<=T.max+t.after &
                        !is.na(mydata.values$infekcni_neizolovany) & 
                        mydata.values$datum_hlaseni!=mydata.values$datum_prvniho_priznaku,
                      c("datum_hlaseni","infekcni_neizolovany")]
  mu1<-func_mu1(dat,t.before,t.after)[1:(T.max-T.min+1)]
  mu1<-1/mu1
  
  #length to recovery
  dat<- mydata.values[!is.na(mydata.values$infekcni_neizolovany),c("datum_hlaseni","den_hlaseni","delka_vyleceni","delka_do_umrti")]
  nu<-func_nu(dat,t.before,t.after,T.min,T.max,10)
  nu<-1/nu
  ##################
  
  F<-T.max # finish time
  times<-c(d:(T.min-1),T.min:(T.max-1))
  
  #creating final vectors of model parameters
  for (tt in ((T.min-1):d)){
    
    c_mu1<-sum((tt==d_mu1)*1:length(d_mu1))
    c_nu<-sum((tt==d_nu)*1:length(d_nu))
    
    if (c_mu1!=0){
      my_mu1<-v_mu1[c_mu1]}
    mu1<-c(my_mu1,mu1)
    
    if (c_nu!=0){
      my_nu<-v_nu[c_nu]}
    nu<-c(my_nu,nu)
    
  }
  
  b<-c()
  
  for (tt in c(times,T.max)){
    
    c_b<-sum((tt==d_b)*1:length(d_b))
    
    if (c_b!=0){
      my_b<-v_b[c_b]}
    b<-c(b,my_b)
    
  }
  
  
  rm(d_mu1,
     d_nu,
     d_b)
  rm(v_mu1,
     v_nu,
     v_b)
  rm(c_mu1,
     c_nu,
     c_b)
  rm(my_mu1,
     my_nu,
     my_b)
  rm(tt)
  rm(avg.mobility)
  rm(days_contacts)
  #################
  p<-c(rep(init_p,-d),init_p+(init_p2-init_p)/(T.min-1)*(0:(T.min-1)),p) 
  #increasing testing capacity at the beginning of the epidemic
  
  epsilon_par<-as.integer(times.table[1,2:dim(times.table)[2]]) #only one row in the table containing scenario, that should be use
  fit.all<-my_SEAIR(SEAIR,qq,d,mu1,mu2,nu,b,p,gamma,times,times2,FF,T.min,T.max,epsilon_par,T.epsilon,lockdown.eps,lockdown.beta)
  
  Removed.fit<-fit.all$R
  Infected.fit<-fit.all$I+fit.all$Q
  Asymptomatic.fit<-fit.all$A
  Exposed.fit<-fit.all$E
  Total.fit <-Infected.fit+fit.all$R
  times.fit<-fit.all$time
  
  #fitting hospitalized and exposed in during the second wave in the Czech Republic (autumn 2020)
  people<-N-fit.all$Z 
  a<-sum(Hospitalized.inc[(t.second.wave+shift):(t.second.wave+shift+30)]*Exposed.fit[(t.second.wave-d+shift-1/gamma):(t.second.wave-d+shift+30-1/gamma)])/sum(Exposed.fit[(t.second.wave-d+shift-1/gamma):(t.second.wave-d+shift+30-1/gamma)]^2)
  hosp.fit<-c(rep(NA,t.hosp+1/gamma),a*Exposed.fit[fit.all$time<=(FF-t.hosp-1/gamma)])
  
  int=1
  hosp.convolve<-rep(0,sum(times.fit>=max.hosp.length))
  for (perc in my_histogram$density){
    if (int==1){
      hosp.convolve<-hosp.convolve + perc*hosp.fit[times.fit>=max.hosp.length]
    }else{
      hosp.convolve<-hosp.convolve + perc*convolve(hosp.fit[times.fit>=(max.hosp.length-int+1)],rep(1,int),type = "filter")
    }
    int=int+1
  }
  
  hosp.conv.fit<-c(rep(NA,sum(times.fit<max.hosp.length)),hosp.convolve)
  death.fit<-p_death*hosp.fit
  p.fit<-c(p,rep(p[length(p)],length(Exposed.fit)-length(p)))
  new.cases.fit<-c(Exposed.fit*gamma*p.fit)
  
  fit.all<-cbind.data.frame(fit.all,hosp.fit,hosp.conv.fit,death.fit,new.cases.fit,p.fit)
  
  new.cases.real<-c(Total[1],diff(Total))
  exposed.real<-1/7*convolve(diff(Total[0:(length(Total)-1)]),rep(1,7), type= "filter")[3:(length(Total)-4)]/(gamma*p[1:(length(Total)-6)])
  exposed.real<-c(exposed.real,rep(NA,6))
  real.all<-cbind.data.frame(Day,exposed.real,Hospitalized.inc,new.cases.real,Deaths.inc)
  
  return(list(fit.all[fit.all$time>=T.export.min,],real.all))
}

###########################################
result<-SEAIR_all(N,T.begin,T.min,T.max,T.change,eps.perc,beta.perc,T.export.min,mydata,times.tabl,date.current,
                  avg.mobility, days_contacts)
fit<-result[[1]]
real<-result[[2]]

times.fit<-fit$time
FF<-max(times.fit)
hosp.fit<-fit$hosp.fit
death.fit<-fit$death.fit
Exposed.fit<-fit$E
New.cases.fit<-fit$new.cases.fit
p<-fit$p.fit

Day<-real$Day
hosp.real<-real$Hospitalized.inc
death.real<-real$Deaths.inc
exposed.real<-real$exposed.real
New.cases.real<-real$new.cases.real

selected_dates<-T.min:(as.Date(date.current)-as.Date(T.begin))

plot(as.Date(T.begin)+selected_dates, New.cases.fit[selected_dates+1], type = "l", xlab = "", 
     ylab = "Number of subjects", lwd = 2,ylim=c(5,20000), lty = 1, 
     main="SARS-CoV-2+ new cases (constant AR)",log="y",col="blue",xaxt="n",yaxt="n")
lines(as.Date(T.begin)+selected_dates,New.cases.real[selected_dates+1])
axis(1, at=c(as.Date("2020-05-01"),as.Date("2020-07-01"),as.Date("2020-09-01"),as.Date("2020-11-01")), 
     labels=c("May","Jul","Sep","Oct"))
axis(2, at=c(0,5,50,500,5000), labels=c(0,5,50,500,5000))

plot(as.Date(T.begin)+selected_dates,p[selected_dates+1],
     type='l', xlab = "", ylim=c(0,0.6), ylab = "proportion", lwd = 2, lty = 1,
     main="Ascertainment rate (AR)",xaxt="n",yaxt="n")
axis(2, at=c(0,0.2,0.4,0.6), labels=c(0,0.2,0.4,0.6))

plot(as.Date(T.begin)+selected_dates, hosp.fit[selected_dates+1] , 
     type = "l", xlab = "", ylim=c(1,1500), ylab = "Number of subjects", lwd = 2, lty = 1,
     main="New daily COVID-19 hospitalized",log="y",xaxt="n",yaxt="n")
points(as.Date(T.begin)+selected_dates,hosp.real[selected_dates+1])
axis(1, at=c(as.Date("2020-05-01"),as.Date("2020-07-01"),as.Date("2020-09-01"),as.Date("2020-11-01")), 
     labels=c("May","Jul","Sep","Oct"))
axis(2, at=c(0,5,50,500), labels=c(0,5,50,500))
