# Supplementary material for: Using real-time ascertainment rate estimate from infection and hospitalization dataset for modeling the spread of infectious disease: COVID-19 case study in the Czech Republic
Source: PLoS One. 2023 Jul 13;18(7):e0287959. doi: 10.1371/journal.pone.0287959 (PMC10343065; doi:10.1371/journal.pone.0287959)
Supplement: S1 Data — (ZIP) [file pone.0287959.s002.zip › README.txt]

To run the code, you need two sources (included in the folder for reproducibility):
1) Google mobility data for the European region (available at https://github.com/ActiveConclusion/COVID19_mobility/blob/master/google_reports/mobility_report_europe.zip) - file mobility_report_europe.csv.
2) The anonymized dataset of the COVID-19 case in the Czech Republic (dataset "COVID-19: Datové sady pro prediktivní modelování" available at https://onemocneni-aktualne.mzcr.cz/api/v2/covid-19 for scientific purposes upon request) - file modely_05_datumy.csv.

The folder contains the following files contains code created in R version 4.0.3 (2020-10-10) and RStudio version 1.3.1093:
1) model_SEAIR_model_run.r contains the code to run the model.
2) model_SEAIR_model_wild_variant_constant_AR.r and model_SEAIR_model_wild_variant_time_dependent_AR.r contains an example created to demonstrate the difference between time-dependent and constant ascertainment rate for the wild variant.
3) functions_SEAIR_parameters.r contains functions used in all scripts above.

To model, run a code in model_SEAIR_model_run.R script. It loads "table.csv" file and produces "result.csv" file. "result.csv" file contains values for each compartment and day timestep:
"time"				number of days form 2020-03-01,
"Z"					compartment Z,
"S"					compartment S (susceptible),
"E"					compartment E (exposed),
"I"					compartment I (infected),
"A"					compartment A (absent),
"Q"					compartment Q (quarantined),
"R"					compartment R (recovered),
"hosp.fit"			incidence of hospitalized,
"hosp.conv.fit"		total number of hospitalized,
"death.fit"			incidence of deaths
"new.case.fit"		incidence of cases
"p.fit"				ascertainment rate estimate

Provided "table.csv" was created in retrospective to minimize the number of changes of parameter epsilon.
