# Supplementary material for: Using real-time ascertainment rate estimate from infection and hospitalization dataset for modeling the spread of infectious disease: COVID-19 case study in the Czech Republic
Source: PLoS One. 2023 Jul 13;18(7):e0287959. doi: 10.1371/journal.pone.0287959 (PMC10343065; doi:10.1371/journal.pone.0287959)
Supplement: S1 Data — (ZIP) [file pone.0287959.s002.zip › result.csv]

time	Z	S	E	I	A	Q	R	hosp.fit	hosp.conv.fit	death.fit	new.cases.fit	p.fit
0	9938882.52892165	61055.9289490496	36.8223600639499	1.57462037660701	11.5472162185379	1.23641188495433	0.155220046258913	0.00912956454271914	NA	0.00200850419939821	1.1046708019185	0.12
1	9936994.32062694	62916.9818273921	52.8871213074725	2.27701736040102	16.6514301846448	1.79994389215915	0.226693584508314	0.0133426218860967	NA	0.00293537681494127	1.59439115706351	0.120588235294118
2	9935106.47105836	64765.7211308596	76.055134179119	3.29093524935693	23.9658112098164	2.61394379131869	0.330601655958864	0.0194996427584725	NA	0.00428992140686396	2.30402318248507	0.121176470588235
3	9933218.98014767	66596.9523175912	109.386200342488	4.75622479829472	34.4691761506462	3.78979733297919	0.481359838043256	0.028497341126772	NA	0.00626941504788985	3.32984462807281	0.121764705882353
4	9931331.84782655	68403.2134347445	157.284083705421	6.87338248786961	49.5558143847286	5.48858198259453	0.6998002542677	0.0416457919788459	NA	0.0091620742353461	4.8110425604011	0.122352941176471
5	9929445.07402676	70173.8235860281	226.047293584226	9.93052329753873	71.2175972825589	7.94268604179616	1.01602107566303	0.0608586831066464	NA	0.0133889102834622	6.94763005280931	0.122941176470588
6	9927558.6586801	71893.5414654599	324.645195785797	14.3411753810004	102.29730747028	11.4868762832235	1.4734779601934	0.088930812153442	NA	0.0195647786737572	10.0258075169143	0.123529411764706
7	9925672.60171845	73569.0117310181	440.486467119778	20.3611347836808	144.469427733684	16.5655659246907	2.1344081068627	0.129942494181581	NA	0.0285873487199478	13.6680359650402	0.124117647058824
8	9923786.90307388	75161.0194784147	604.668781801188	28.4445663710571	200.764519622485	23.6836286112011	3.08339588516224	0.185676575051842	NA	0.0408488465114053	18.8514384914488	0.124705882352941
9	9921901.56267813	76641.0426361031	831.921118688296	39.5222341877589	277.480298651746	33.5661145089442	4.43372684733994	0.26668305702482	NA	0.0586702725454603	26.058705629501	0.125294117647059
10	9920016.58046313	77969.5427497581	1143.49900124191	54.7673859834441	382.479510178505	47.2435859403155	6.34022292626322	0.383507651463997	NA	0.0843716833220793	35.9865862155541	0.125882352941176
11	9918131.95636083	79093.4853380599	1567.95038275455	75.7209893062813	526.014306719676	66.1377470668464	9.01568111496848	0.551579393668804	NA	0.121347466607137	49.5749018076805	0.126470588235294
12	9919619.78774079	76572.1649878126	2141.30205275123	104.404508897821	721.44140362014	92.1821666390178	12.752245988899	0.793104242147184	NA	0.17448293327238	68.0178299109213	0.127058823529412
13	9921107.84231223	73692.0668046397	2906.83019620152	143.394663484162	985.656068246918	127.967932258764	17.9491826154529	1.13984240009507	NA	0.250765328020915	92.7620812611369	0.127647058823529
14	9922596.12010866	71287.5624562338	3078.36689821334	184.088176402216	1259.22578308422	175.587065218377	25.1320586748079	1.63702185182737	NA	0.360144807402022	98.6888211486041	0.128235294117647
15	9924084.62116356	68693.2567339554	3379.04622226195	220.337489823015	1500.30486751325	233.356994581168	34.8319042385186	2.22115091019271	NA	0.488653200242397	108.825165099319	0.128823529411765
16	9925573.34551051	65933.0106521276	3759.57557803938	256.225391977383	1736.62039537791	300.107239603185	47.4986531822152	3.04903944914526	NA	0.670788678811957	121.633327524803	0.129411764705882
17	9926367.42314153	63710.4175049755	4194.76814023351	293.741828684469	1981.48937019344	375.6681838677	63.5532562217594	4.1949582743494	NA	0.922890820356869	136.329964557589	0.13
18	9927161.5643014	61333.7460529438	4669.91702087481	333.819153055415	2240.98105394766	460.333996970071	83.4211030764911	5.766088261509	NA	1.26853941753198	152.459055681501	0.130588235294118
19	9927161.5643014	59598.4644983563	5175.12207827561	376.801671225773	2517.16685079525	554.582891788931	107.546783541766	7.90638232898371	NA	1.73940411237642	169.713562272862	0.131176470588235
20	9927161.5643014	57712.5028668842	5701.80771716682	422.711009072962	2809.9503260745	658.92606518962	136.398873669249	10.7975053911761	NA	2.37545118605874	187.824254212554	0.131764705882353
21	9927161.5643014	55901.2804930084	6045.3412005221	468.347852809237	3098.11400367698	773.475921680204	170.465114834813	14.6576774044525	NA	3.22468902897955	200.029672076099	0.132352941176471
22	9927161.5643014	53983.0086311971	6407.14692243005	511.834122091177	3369.40859220232	897.164934555596	210.208272452864	15.5226504064526	NA	3.41498308941957	212.94341242194	0.132941176470588
23	9927161.5643014	51980.1488633134	6763.38303897177	554.006508531156	3629.42333217847	1029.0340713604	256.039436769629	17.0388244643155	NA	3.74854138214941	225.777639683322	0.133529411764706
24	9927161.5643014	49912.8057201457	7097.51189888782	594.907775249669	3878.55510729455	1168.29764635352	308.329216576461	18.9576419264425	NA	4.17068122381736	237.975398962709	0.134117647058824
25	9927161.5643014	47800.7524270033	7396.92474766782	634.154002924113	4114.46637906653	1314.14324289052	367.410722811477	21.1520983462893	NA	4.65346163618364	249.102318708225	0.134705882352941
26	9927161.5643014	45664.0868075222	7651.51037321261	671.136448927847	4333.43013224657	1465.63025904171	433.575612777342	23.5480343113924	NA	5.18056754850632	258.80108615278	0.135294117647059
27	9927161.5643014	43523.1644101575	7853.1732529313	705.142876158905	4531.13086852556	1621.64381741106	507.066773398246	26.095528404496	NA	5.74101624898913	266.776914915755	0.135882352941176
28	9927161.5643014	41329.9632441495	8056.08864328403	736.403123192308	4709.29504437721	1780.99482400799	588.070990327925	28.7513382273448	NA	6.32529441001586	274.854789006161	0.136470588235294
29	9927161.5643014	39172.1852867437	8182.47543938303	764.527696653737	4865.73554256383	1942.63877905284	676.722544518402	30.4836041791811	NA	6.70639291941984	280.370114320036	0.137058823529412
30	9927161.5643014	37066.6545314687	8234.36732161799	788.240333854205	4992.75086604421	2105.22611722718	773.099919903233	32.3080078067964	NA	7.10776171749521	283.359110773325	0.137647058823529
31	9927161.5643014	35029.7934949195	8213.73392933918	806.65292566849	5085.19166955632	2267.12181875867	877.209974071912	34.1043267259086	NA	7.50295187969989	283.856981381575	0.138235294117647
32	9927161.5643014	33076.2772284962	8123.67243368662	819.17543124021	5139.8545863466	2426.52853849382	988.977426323818	35.7891699088943	NA	7.87361737995674	281.939219757359	0.138823529411765
33	9927161.5643014	31218.2589735559	7968.83898481577	825.474161500657	5155.18506265754	2581.58296358808	1108.23947908866	37.2989577712539	NA	8.20577070967585	277.73747638255	0.139411764705882
34	9927161.5643014	29464.9823277667	7755.43800236145	825.448170153454	5131.09775839607	2730.43860983855	1234.74469213948	38.582704574188	NA	8.48819500632137	271.440330082651	0.14
35	9927161.5643014	27326.0070870477	7929.43130767066	766.512099634422	5173.58211176029	2861.84332977047	1367.99694537663	39.5995886836321	NA	8.71190951039906	207.54004613473	0.10469353378922
36	9927161.5643014	25342.9033950146	7927.37049582312	764.257616461373	5180.18053393591	2977.88753059804	1507.06330995065	40.6227885719763	NA	8.93701348583478	252.432964878924	0.127372860906112
37	9927161.5643014	23504.2544269169	7798.05702396223	759.317531845574	5172.8594349888	3080.3991741994	1658.54910143274	41.2600933886877	NA	9.07722054551129	246.722623073096	0.126555947110905
38	9927161.5643014	21806.9868132085	7572.28102851235	734.975313506822	5149.64996012484	3173.01630449002	1814.93802880859	41.5217579574347	NA	9.13478675063564	221.162135927672	0.116827220276119
39	9927161.5643014	20249.9381924092	7272.40831974172	715.002944120191	5078.88518766192	3245.78048834396	1983.90006442739	41.4177141752497	NA	9.11189711855494	217.118048920595	0.119420164201289
40	9927161.5643014	18831.0454493929	6916.67874911205	648.743235959055	5009.81045053855	3300.30628559013	2156.27500250556	40.9635795128389	NA	9.01198749282455	156.526598684049	0.0905212483399744
41	9926665.2186351	18029.9080651043	6532.77632122675	608.159101527041	4873.97330736393	3325.55905072274	2340.39612019051	40.1828325851602	NA	8.84022316873526	163.951944042366	0.100387299965953
42	9926168.89778595	17283.7862053556	6185.06379982552	578.760281133652	4699.59396620514	3338.2078510175	2525.54943754569	39.1067591486396	NA	8.60348701270071	163.75526077311	0.105903684148079
43	9925672.60175275	16641.385325136	5822.62644812213	543.540920329624	4513.01163976665	3339.63428042451	2711.09973412008	39.9841195610536	NA	8.79650630343179	147.15979588057	0.101095130997477
44	9925176.33053258	16094.6309026226	5455.85180497595	499.232640192872	4320.69316892685	3317.39082352373	2906.96042210256	39.9737279271384	NA	8.79422014397045	125.104683355477	0.0917214673913075
45	9924680.08412565	15635.8260449343	5092.50777612713	460.01029615479	4112.65543863511	3282.94889203822	3101.14195645451	39.3216653618521	NA	8.65076637960747	116.379184752178	0.0914120821161981
46	9924183.86252775	15257.5849469841	4738.35532885221	482.27993951659	3836.91426735758	3248.50708481362	3293.19748577052	38.183190981306	NA	8.40030201588731	173.437407969956	0.146411483253594
47	9923687.66574055	14952.9043658622	4397.55915337698	490.397227156051	3573.32070151917	3231.07662278011	3473.16904821208	36.6710842771363	NA	8.06763854096998	164.337774256667	0.149480899312492
48	9923191.49376569	14715.1938760291	4072.99609837456	469.298176287432	3340.68980358147	3212.12015993877	3652.17428460081	34.8773196133703	NA	7.67301031494147	133.672840927766	0.131277160791892
49	9922695.34659594	14470.0656386175	3826.72223012522	408.743977140156	3159.60045272591	3180.39221204088	3829.82921934339	32.9414934512223	NA	7.2471285592689	82.7042135167337	0.0864491421568661
50	9922199.2242333	14286.3575139304	3580.71258608434	405.720102726286	2937.00383693485	3140.77099667203	4005.41149675831	31.1881547199651	351.493224511248	6.86139403839233	128.534572219334	0.14358546700325
51	9921703.12667606	14156.7077747774	3341.38640852887	358.192947025795	2771.23001903461	3094.53742857049	4178.67580002181	29.3605661021179	343.819006880236	6.45932454246594	76.7715656074992	0.0919038461538481
52	9921207.0539226	14075.2502520881	3112.43335038901	307.196251868905	2619.62448808229	3043.49069286678	4340.26549193305	27.5111067128509	334.75128370368	6.05244347682719	57.4512085073933	0.0738344594594616
53	9920711.00597572	14037.1126986448	2895.86266290276	292.208894510962	2442.13121162329	2976.20327420978	4507.48436240657	25.6789461798209	324.423687184049	5.64936815956061	81.9128884893718	0.113144714407504
54	9920214.98282816	14038.1004244256	2692.62419756823	263.087091308828	2288.7762917453	2905.2110368086	4670.88335382223	23.8931341530516	313.045202130484	5.25648951367135	61.0085072069364	0.0906305562611145
55	9919718.98448062	14074.55750745	2502.99892118022	259.379878526324	2120.05105156604	2823.93687928446	4839.37008524497	22.1746710631488	300.844940775701	4.87842763389273	80.4931460633666	0.128634727537816
56	9919223.0109332	14118.4766935634	2348.71334798039	235.381374957412	1984.28583753202	2742.5419584644	5003.10534201107	20.5380634058299	288.029875502604	4.51837394928259	56.4981096627559	0.0962196765498652
57	9918727.06218272	14193.262518811	2201.28917207354	205.976433336541	1867.14798815436	2657.07274073356	5161.94066784706	19.2962285994272	275.081964071073	4.24517029187399	42.5489953870919	0.0773165033052194
58	9918231.13823114	14295.6207052237	2062.11416440369	189.619732300565	1748.07002959149	2569.22762527071	5315.65609741232	18.0557261423359	262.059937653902	3.97225975131389	47.9138860965839	0.092941287002777
59	9917735.23907476	14422.8420870334	1931.74868215795	173.682390096988	1638.35865321035	2481.16941895316	5464.19722919682	16.8489250331301	249.067270542334	3.70676350728862	43.1079223038085	0.0892619680851087
60	9917239.3647128	14572.6336616638	1810.26700326784	159.265797367707	1536.02642971223	2393.23816034349	5607.5597346492	15.694430329118	236.203161287898	3.45277467240597	39.6990577534923	0.0877197842789573
61	9916743.51514222	14743.0035781666	1697.45968302688	159.372331650552	1427.41655452564	2308.18827761442	5745.81205718567	14.6023736700872	223.559887118977	3.21252220741918	51.6156306055205	0.121630295250325
62	9916247.69036296	14932.1966875803	1592.95846085008	165.697179465531	1320.30185764711	2229.11497902436	5879.2289493633	13.5775446776877	211.212981793041	2.98705982909129	58.7658570462881	0.147564066460158
63	9915751.89037567	15104.4538050683	1526.52956449621	165.650296611824	1230.35940744961	2155.46769452671	6008.16573878547	12.6213601256428	199.216918260093	2.77669922764142	54.0612828486806	0.141658004158005
64	9915256.1151794	15293.7047040369	1459.78617166163	159.615571723016	1157.70857105071	2084.97456782073	6132.87352321044	11.843375858423	187.723415964783	2.60554268885306	47.1058717078329	0.129076086956526
65	9914760.36477472	15497.702046743	1394.77368812781	151.372720217784	1095.54960451048	2022.68658091062	6246.97092343273	11.0999901543377	176.73435422515	2.44199783395428	42.5808313442882	0.122115384615389
66	9914264.63915707	15714.7845607476	1332.56878905277	145.856509620698	1037.1004539201	1961.56358200487	6357.63633328798	10.398200841755	166.259808629397	2.2876041851861	43.0308671464963	0.129166666666668
67	9913768.93832012	15943.6586839908	1273.68711265477	144.709596675941	979.555195298907	1902.7126630271	6464.96366564714	9.74083351911916	156.301876573953	2.14298337420622	46.2706646394124	0.145312500000002
68	9913273.26226842	16183.2738315686	1218.32253184647	142.458100897419	927.62681135732	1840.52875940022	6575.04427093162	9.12826273254572	146.865261584721	2.00821780116006	44.6419653213365	0.146568627450985
69	9912777.61099777	16432.7355181862	1166.48461369532	123.540609606834	896.348359776556	1778.26903364753	6681.49227650253	8.55943235810094	137.950640503481	1.88307511878221	24.7275719332542	0.0847934782608726
70	9912281.98450937	16656.9282055032	1148.44742677556	114.353625003879	862.490517114551	1715.10335651596	6784.23508437392	8.03248544354084	129.549279998862	1.76714679757899	30.142472454992	0.104985119047622
71	9911786.38280114	16889.535641042	1126.97122312267	97.5612747610946	844.167145128116	1651.25719242953	6883.25454556191	7.69751805041234	121.797400890039	1.69345397109072	18.2046995089135	0.0646146028768008
72	9911290.80587477	17128.8544948402	1104.31089430806	93.2233127936196	818.616122035521	1587.77579210841	6978.5085047082	7.36096481027939	114.62774211404	1.61941225826147	27.1551859256084	0.0983606557377067
73	9910795.25373147	17373.7502265316	1081.72486090396	91.2215275869278	794.376580747258	1526.92108783475	7070.10176319358	7.03313967204247	107.993172717458	1.54729072784934	28.441113397921	0.105169491525428
74	9910299.72635793	17623.4201184877	1059.89995820261	98.2312949127497	763.837779499583	1470.45304144977	7158.23200779003	6.71947176505226	101.85139087964	1.4782837883115	38.2808293180912	0.144469594594601
75	9909804.22375963	17877.2650055948	1039.19640545651	120.498781344698	720.192394094114	1426.71500009614	7238.66331987896	6.42256119256576	96.1669951610946	1.41296346236447	58.384959338821	0.224731182795702
76	9909308.74593641	18134.8045109416	1019.78969213459	103.47880098196	717.636391012084	1385.75765162633	7316.80317236042	6.14338555782062	90.9071036156037	1.35154482272054	19.9746753314315	0.0783482142857166
77	9908813.29288599	18371.8108432341	1022.83102767171	124.435101079955	681.135714918778	1348.03584821152	7392.69982776205	5.88199310270895	86.0379823953236	1.29403848259597	59.2011574316063	0.231518817204312
78	9908317.86460809	18611.0009856088	1023.27220908859	136.405633303596	658.34486287142	1313.37237896498	7470.94694545562	5.79104067366815	81.6806359912906	1.27402894820699	55.5587627872267	0.217180774748929
79	9907822.46110132	18851.2119381484	1022.70755913329	145.924586533609	641.033196565075	1284.14301150944	7547.32041410401	5.68274701914793	77.7605061500063	1.25020434421255	56.6452607517283	0.221550179211478
80	9907327.08236371	19091.6867648467	1022.02377932575	131.118790377212	650.110406231988	1255.47016009877	7622.03073060866	5.56848241914567	74.2256350272562	1.22506613221205	31.2216799573675	0.122195512820515
81	9906831.72839597	19331.8999311121	1021.70904209859	135.856220298064	641.158185583559	1230.95675119417	7691.08439838493	5.4545924533967	71.0312057988068	1.20001033974727	49.2722338975004	0.192901234567897
82	9906336.39919384	19571.4581895044	1022.02786888761	123.237730133278	650.757374429018	1209.77865668096	7755.3277558269	5.34454048558722	68.1420405215437	1.17579890682919	30.4533102464764	0.119187788018431
83	9905841.09476079	19810.0444199807	1023.11961297023	125.962680680184	646.021926177082	1188.23958252962	7818.42434022357	5.24014291958049	65.5283572065065	1.15283144230771	44.3090422008633	0.173231132075473
84	9905345.81508843	20042.3549820653	1029.50798455041	158.08708618814	613.299493347115	1173.75708620846	7880.53189958995	5.14228466018677	63.1615973571975	1.13130262524109	79.9969583226729	0.310816271551726
85	9904850.56018017	20272.9022924694	1036.03032191751	145.026599052931	627.296765873308	1162.64778996854	7942.03270366011	5.15762058013147	61.1212909066373	1.13467652762892	37.4499199866514	0.144590053763439
86	9904355.33003372	20501.2679933721	1043.02498182157	127.38730484991	647.042623015596	1147.07743606688	8002.8370551427	5.15984523532249	59.356395226128	1.13516595177095	27.6888335809785	0.106186655405403
87	9903860.12464959	20727.1263561682	1050.67430148676	122.857392243912	654.640253879815	1128.84041831291	8062.73195089489	5.15699799061517	57.8315476716022	1.13453955793534	37.2657066299859	0.141873486682801
88	9903364.94402544	20950.2051760416	1059.07365483781	119.244263102048	662.160742972664	1113.0988839524	8118.78208843457	5.15355003419594	56.5165028023498	1.13378100752311	36.8438079242856	0.139154846335699
89	9902869.78815823	21170.2635546804	1068.26998624103	109.307499478578	676.771793699563	1095.85806134792	8174.01615705449	5.1519629732287	55.3889003763083	1.13343185411031	28.1795483502922	0.105514705882354
90	9902374.65704968	21387.0788709088	1078.28346967048	106.256322873791	685.218922724782	1077.41635689452	8228.34831554034	5.15357065579215	54.4303099554449	1.13378554427427	32.9945446172005	0.122396551724135
91	9901879.55069527	21594.049640692	1094.77879977875	93.3735729802311	704.844824047305	1057.18176574205	8281.72687252158	5.15907577012327	53.6226244408733	1.13499666942712	20.4144537626436	0.0745884146341498
92	9901384.46909567	21796.9515745045	1111.21326140272	83.7068941298039	722.833736885646	1036.73359478619	8331.59086070059	5.19128910335631	52.9709611019349	1.14208360273839	19.8965422873347	0.071620967741939
93	9900889.41225018	21995.3362042957	1127.99429665725	79.5596622260088	736.471873575352	1017.21424814183	8378.27330566992	5.2241779584311	52.4562106862249	1.14931915085484	23.1891605291975	0.0822314814814839
94	9900394.38016385	22188.8686737803	1145.33897401457	79.9172219737235	746.543338918142	999.937909442061	8422.12102726699	5.25944849764647	52.0641020001429	1.15707866948222	27.1355194422203	0.094768518518519
95	9899899.37283055	22377.2824352442	1163.35826570809	81.9422778717553	755.752867866937	987.182750560026	8461.85926248811	5.29802015558591	51.781352624189	1.1655644342289	29.235843882583	0.100522237196771
96	9899800.37433187	22166.5147685755	1180.1246089433	90.1333343533712	759.368790685526	976.656961511445	8501.12554350491	5.3403738548101	51.5985744094388	1.17488224805822	37.1875901290553	0.126046316964286
97	9899701.37682312	21954.696865551	1194.10818376848	130.758227884936	730.446538016039	974.837894756885	8540.11012917015	5.38674631206232	51.5079439380668	1.18508418865371	78.2346741089686	0.262068965517238
98	9899602.38030434	21727.3197275253	1218.76576730447	172.345508535772	701.460877965942	987.983789548874	8577.81394030464	5.43723925451057	51.5012701790955	1.19619263599232	93.3485525425605	0.306370772946859
99	9899503.38477554	21498.7184374826	1239.05688486649	151.777045642198	735.786477912809	1001.97492493475	8617.63779105001	5.5204168779311	51.5990304633519	1.21449171314484	33.5125034649559	0.108187134502923
100	9899404.39023672	21268.8212945539	1256.00288947876	164.375997312357	736.971081058708	1012.79777504073	8659.59924615559	5.60328757230972	51.7885413710162	1.23272326590814	65.8139906931094	0.209598214285707
101	9899305.39668786	21037.8779745605	1270.11865793491	175.922149049511	738.580292921941	1023.33692524442	8705.86231560085	5.68790586256797	52.0620727305893	1.25133928976495	68.7181299991906	0.216414835164834
102	9899206.40412896	20806.3123504122	1281.65281551131	183.823850713445	742.813286823277	1031.97725545935	8757.23604179104	5.77536631544206	52.4132581879156	1.27058058939725	68.2114947446527	0.212886029411765
103	9899107.41255992	20574.6407324947	1290.7186977601	168.679234450547	768.826815880758	1036.1321037303	8811.68303177736	5.86622850788986	52.8370629710588	1.29057027173577	43.603481869375	0.13512931034483
104	9899008.42198077	20343.4252799393	1297.36417555878	136.699966501896	810.24936495921	1034.90991038959	8863.50317149206	5.95077271371077	53.3190174899744	1.30916999701637	18.6635902410666	0.0575431034482763
105	9898909.4323915	20114.9756054749	1300.08042267202	188.022916924035	766.658294964446	1035.09977157958	8917.90225092474	6.02128482309247	53.8375457662633	1.32468266108034	106.008789821897	0.326160714285719
106	9898810.44379215	19888.2133971496	1300.68985492856	162.686777327565	797.877887257277	1038.70502800589	8972.51384921716	6.14562057050423	54.4403070337526	1.35203652551093	32.883859003432	0.101127440577256
107	9898711.45618268	19663.7639347725	1299.10628597569	137.753236667916	826.911495520915	1031.0195728202	9030.04263011118	6.24793843406178	55.0952962105504	1.37454645549359	24.8910794246517	0.0766406250000008
108	9898612.4695631	19442.2035608885	1295.30567934999	149.516804830513	817.500338546087	1027.56412341388	9081.49018855056	6.33338858151988	55.7803288465575	1.39334548793437	59.6596583585634	0.184233449477352
109	9898513.48393339	19224.0677498388	1289.30539075934	141.009345951559	826.637927649482	1019.05014394256	9138.35147089211	6.40456727665538	56.4764099413459	1.40900480086418	39.7417760558233	0.123296703296703
110	9898414.49929353	19009.8541195125	1281.15233921989	130.893996859585	835.686559631209	1004.74416603798	9197.8871605617	6.462728211239	57.1675068793098	1.42180020647258	34.9981817694058	0.109270945220196
111	9898315.51564349	18800.0234849487	1270.91563877795	143.920262156541	819.927468894987	991.978021495786	9256.58934370172	6.50844287925203	57.8395479048198	1.43185743343545	58.7179774003654	0.184805271439812
112	9898216.53298326	18570.3099190375	1280.52799660097	176.629102188723	785.405105603534	987.521832676822	9314.75524015747	6.54195266936592	58.4793655824193	1.4392295872605	86.7024164365225	0.270833333333328
113	9898117.55131289	18345.1546704613	1283.99315766123	190.102187299803	771.946747899952	987.080186694744	9376.43805006434	6.55564933248328	59.0671439245373	1.44224285314632	74.7903285700649	0.232992919389989
114	9898018.57063231	18124.1540047815	1283.0177223263	209.929785128396	752.346007954932	992.120267740982	9438.25535975867	6.5587223917311	59.594897306387	1.44291892618084	86.6303369904629	0.270083056478408
115	9897919.59094159	17907.3195694217	1278.56829382532	200.530962571112	761.297480091867	998.232060003152	9500.47218769117	6.55073725283677	60.0546074411041	1.44116219562409	58.8154425800745	0.184004070378144
116	9897820.61224058	17694.8714681012	1271.21589906371	282.071709264958	678.156785640221	1020.20670179989	9559.71139128777	6.53157271204812	60.4384140062356	1.43694599665059	162.256686598161	0.510555875576032
117	9897721.63452937	17487.1274162605	1261.32059870388	314.119251186539	643.10918801052	1055.08804066919	9624.52026982601	6.50131628543939	60.7409980526899	1.43028958279666	131.20230135577	0.416079152249135
118	9897622.65780804	17284.4393932812	1249.13339631355	303.218347394157	649.495624223301	1090.81077318149	9691.61047409038	6.46020456192584	60.9585651747329	1.42124500362368	91.4526667203385	0.292851562499999
119	9897523.68207655	17087.1134674116	1234.8906799719	304.98430565676	641.670187188139	1123.03680034544	9760.80105337075	6.40858604875641	61.0878600800781	1.40988893072641	102.57727903314	0.332263513513516
120	9897424.70733462	16895.5245660306	1218.71508304926	374.265323939934	564.799764564117	1165.54128560455	9832.21291675578	6.45705631724684	61.2363069141441	1.4205523897943	181.966769296667	0.597241379310349
121	9895445.42035539	18577.1443710404	1212.87828477416	381.7118175674	549.226370152781	1217.16004356067	9906.67653160213	6.47452937537114	61.3716296531365	1.42439646258165	133.403741929339	0.439957557502742
122	9893466.52921552	20238.7353501929	1225.69641157828	387.690319410797	538.365833769425	1262.74019723299	9989.3461149151	6.46961074734567	61.4771413884048	1.42331436441605	135.08438293401	0.440841244725738
123	9891488.03378461	21880.0255573018	1253.30722135069	363.852746079858	563.13986428167	1299.30719212567	10077.7527749728	6.44717452534458	61.5410718637346	1.41837839557581	102.35535242922	0.326672824302126
124	9890993.47174785	22025.4836915856	1285.02695602979	329.089065463771	605.221991268168	1320.76828970878	10171.4048393607	6.41010010981566	61.5542761815433	1.41022202415944	81.3298676503647	0.253161592505859
125	9890498.93443859	22166.60247553	1313.57600395537	279.7857311821	666.116383663141	1327.09266293978	10266.0716577606	6.36020310493246	61.5095169026086	1.39924468308514	52.2486212413156	0.159103458297007
126	9890004.42185564	22324.0584899511	1321.33418261477	251.716988830491	706.134737399963	1320.78681414143	10360.6916484796	6.29874919498834	61.4006507841876	1.38572482289743	60.4347821341685	0.182950786952548
127	9889509.93399786	22476.7101360963	1331.59485861537	231.185992814156	737.179123433076	1307.17704938564	10454.5823207719	6.22693036574546	61.222902747138	1.369924680464	59.9883483806248	0.180200000000007
128	9889015.47086393	22624.9645851159	1343.44962331291	213.854044193454	764.416334016691	1288.44875086219	10547.3095329973	6.14536499538901	60.9729421722381	1.35198029898558	56.9226262130053	0.169481981981984
129	9888521.0324525	22769.007484475	1356.38454491642	197.303269979275	790.712810058864	1265.57003717198	10638.5474566195	6.11593296791692	60.7084886805518	1.34550525294172	52.0595319046618	0.153524403089891
130	9888026.61876225	22908.9055737791	1370.10320582361	179.874019247327	817.967027460199	1238.79433681909	10728.0120841018	6.1805683112093	60.5229944863856	1.35972502846605	45.48927854215	0.132805407209612
131	9887532.22979255	23044.6635562575	1384.42879585103	170.079694758621	837.788369792616	1209.56691841628	10815.4604008283	6.31979568783714	60.486965566783	1.39035505132417	48.679997356977	0.140650057273773
132	9887037.86554206	23176.256025396	1399.2499123262	163.144389358213	855.011172023024	1179.69399244908	10900.7920239849	6.47974229871543	60.6145400979796	1.4255433057174	48.7830305835361	0.139454804045508
133	9886543.5260083	23274.3528690082	1440.42681520186	187.041313303896	844.691542201102	1154.89346579703	10984.1121095044	6.62370073675705	60.8823082927211	1.45721416208655	83.5865606555495	0.232116091628954
134	9886049.2111925	23366.3436495298	1477.90526431527	185.236859181349	864.519226257166	1135.09972661199	11065.8925786763	6.66282131565573	61.1779673348188	1.46582068944426	60.946127411175	0.164952731092441
135	9885554.92108975	23451.0169541748	1513.56303061292	223.188636789111	847.221512412552	1122.88968361872	11146.4546047912	6.71456072546541	61.5145695886845	1.47720335960239	107.563548792227	0.284265793010731
136	9885060.65570644	23527.7111684588	1548.37818367014	232.329405962873	860.354842093844	1118.80074023072	11226.4949733757	6.77433831992869	61.8952131087965	1.49035443038431	86.0567122833265	0.222314453124999
137	9884566.41503087	23596.0848923374	1582.83828626846	258.149184751144	857.850864460154	1120.78556620082	11306.4298937739	6.83956260044014	62.320190250183	1.50470377209683	108.923902173503	0.275262237762245
138	9884072.19906879	23655.9776320185	1617.15895389765	256.302117169211	883.712921029289	1126.20463749893	11386.6855579429	6.90873888265348	62.7875321768473	1.51992255418377	84.7261236749535	0.209567831215967
139	9883578.00781604	23707.3480411728	1651.40681052593	272.63433248541	891.876325001789	1133.76735826795	11467.3697170905	6.98097560206171	63.2923726240399	1.53581463245358	105.674283185483	0.255961844197138
140	9883083.8412718	23738.2875334746	1696.14192199453	295.020747384183	895.538672989459	1147.07730946069	11548.7897958588	7.05571101121999	63.8286795319232	1.5522564224684	118.66782407946	0.27985352532273
141	9882589.69943405	23760.0167558684	1739.11891011603	345.420466973529	873.100377071589	1171.45962711929	11631.50515839	7.26334534763725	64.5228169970024	1.59793597648019	159.45737199989	0.366754385964906
142	9882095.582303	23772.2084050356	1781.00934342349	396.085091899296	851.47833792937	1210.41490436212	11716.4882936989	7.45233024859274	65.3409783848472	1.6395126546904	176.673223048027	0.396793478260867
143	9881601.48987802	23774.8079548196	1822.09775169701	428.197855379507	848.98869872823	1259.80600421192	11804.668057669	7.63213436513081	66.2676060251742	1.67906956032878	171.612505259657	0.37673611111111
144	9881107.42215838	23767.9306417657	1862.45687907865	425.024888461469	882.041177310036	1310.08576365252	11896.478025638	7.80768960842169	67.2918438502208	1.71769171385277	140.43334436316	0.301608796296282
145	9880613.37913948	23751.8069713454	1902.0435652179	395.723165347303	941.24766750669	1351.41409624838	11991.6072719676	7.98145451146643	68.4026152952978	1.75591999252262	108.278669220158	0.227710176991144
146	9880119.36082315	23726.7483524552	1940.75070551385	386.171689316206	980.54661322331	1383.85284572483	12089.3282721115	8.1545163143442	69.5903593797279	1.79399358915572	121.817917432239	0.251073807854132
147	9879625.36720649	23699.7854870915	1972.54760412547	367.752610528885	1027.71517321294	1409.47865901641	12189.1375739973	8.32721096809701	70.8472560485101	1.83198641298134	107.88617526106	0.218775303643719
148	9879131.39829071	23665.0975119528	2004.10939650845	384.561709675148	1038.25235578615	1433.44789304884	12290.6477200376	8.55278755437847	72.2195532940083	1.88161326196326	143.414046455305	0.286239956172373
149	9878637.45407198	23623.4063024977	2034.85226815563	376.285298557866	1072.74968579178	1456.87640545898	12393.9001162487	8.76949881206494	73.6867286858323	1.92928973865429	119.300461645358	0.234514246586541
150	9878143.53454864	23575.3490395546	2064.39468062617	354.655063998267	1119.57493032834	1473.74442214936	12498.6151927459	8.98073112228238	75.232177532037	1.97576084690212	100.667597750314	0.195054945054943
151	9877649.63972261	23521.5285762131	2092.4682900774	349.53265715859	1148.87028266236	1485.3230987211	12604.3113688462	9.18791922509031	76.8395369530559	2.02134222951987	112.90252765811	0.215826501540788
152	9877155.76958891	23462.5413553832	2118.87121307933	376.809844955752	1144.69803579018	1500.00997189612	12710.8826653408	9.39142993247811	78.4972528628749	2.06611458514518	149.456094493989	0.282142857142859
153	9876661.92414873	23398.9861668239	2143.44248144444	364.594627445339	1178.87899856937	1515.69380171774	12818.6173275445	9.59104560858423	80.1961329044067	2.11003003388853	111.83590864008	0.208703353802553
154	9876168.10339917	23347.833029395	2151.5665506449	397.653755988982	1164.88167185398	1534.15857264245	12927.4830770435	9.78622617896925	81.9266484408618	2.15296975937323	160.700903842574	0.298760740251156
155	9875674.30734126	23294.0634604303	2160.16165218573	383.489518507721	1194.51013491126	1553.88104945288	13037.80679702	9.9465618886093	83.6484957179148	2.18824361549405	116.111991708256	0.215006116029826
156	9875180.53598485	23238.8306927201	2168.1095704917	384.21612241218	1206.63192012613	1570.24355064411	13149.3889036023	10.1057120762125	85.3589159328573	2.22325665676675	128.90217434226	0.237814870791843
157	9874686.78930306	23182.9944032624	2174.79849992256	357.8532283318	1243.75884707536	1581.06572140695	13261.9925010632	10.26073285991	87.0517425862346	2.2573612291802	97.2069026480534	0.178787878787878
158	9874193.06731388	23127.2433523953	2179.89869430595	354.26037380354	1256.31198659273	1586.57056139722	13375.1319864724	10.4097003339332	88.7193913079725	2.29013407346531	115.178665289926	0.211346821924856
159	9873699.37000556	23072.1681774941	2183.24093545669	367.54147514145	1250.3406566403	1593.4401137657	13488.6804296529	10.5512613757348	90.3549385292509	2.32127750266166	133.792242727289	0.245125932835814
160	9872712.04943836	23507.1660781617	2189.15178055387	411.998871088339	1211.97151929401	1609.45358141686	13602.9883549676	10.6843979890818	91.9512896569042	2.35056755759799	175.059031459269	0.319866412213735
161	9871724.82762495	23907.1305702854	2224.67334154285	415.750954749021	1217.28315421187	1631.62825242265	13718.743745269	10.808298492656	93.5007826819545	2.37782566838432	142.820401342252	0.256793478260865
162	9870737.70450307	24297.5238224745	2260.75010521919	462.380442232133	1184.73487388288	1660.82129627337	13836.2513669407	10.8492640728634	94.92271485518	2.38683809602994	194.893758307177	0.3448302540953
163	9869750.68011275	24676.9953544984	2298.44195097068	464.10725527517	1200.93676394916	1695.30650123641	13956.1250654308	10.8926048314012	96.2296229965919	2.39637306290826	157.386604296792	0.273901377809998
164	9868763.75440259	25044.5277301166	2338.29095590045	488.560017151285	1197.57853123312	1731.85803111872	14078.4911240045	10.932682171563	97.4261127046763	2.40519007774386	184.961360956533	0.316404355907549
165	9867776.92737903	25399.2933968446	2380.54795266773	478.655278003918	1231.3375316011	1767.86801681347	14203.5165331265	10.966411066325	98.5149683009134	2.41261043459151	152.497080939398	0.256238620639428
166	9866790.19902778	25740.5917145992	2425.29879984898	445.567167399155	1290.78100779629	1794.24146710663	14330.8115124161	10.9921287721853	99.497193297733	2.41826832988077	121.713599190865	0.200739965233882
167	9865803.56934944	26067.8074854615	2472.53376525751	436.285619249333	1328.74068904246	1812.22844132926	14459.6401630425	11.008982007252	100.373093136694	2.42197604159543	138.871833518627	0.224663194444447
168	9864817.03832756	26307.198641104	2586.99870241618	437.020191860671	1366.37998024706	1827.60408552231	14589.6392586562	11.0387874154713	101.165477172223	2.42853323140369	149.359720239827	0.230938995215312
169	9862844.27221159	27501.3187836929	2704.53408918582	522.000549578588	1333.09767343145	1856.50576190326	14721.0584781154	11.2179047173899	102.032258903708	2.46793903782578	250.875426820985	0.371044207317069
170	9860871.90065899	28647.4542269937	2838.25936388113	535.311862057456	1383.62577950625	1888.56540003655	14865.0874249885	11.3998216262122	102.972078039203	2.50796075776669	194.064123508613	0.27349737797499
171	9858899.92355791	29740.9093765376	2988.75343126557	560.71585748987	1434.2661447604	1924.55254485507	15011.7097930331	11.5898825786978	103.994577940363	2.54977416731351	213.488075184122	0.285721897230876
172	9856928.34076683	30776.8221928727	3156.61721155042	562.895408600558	1520.50695507606	1962.05538187506	15161.2086968108	11.7908209960543	105.110896295126	2.59398061913196	194.441294706278	0.246391984425346
173	9854464.41674718	32236.7620394614	3348.11453459719	576.536176610948	1608.35754422142	1999.40123889295	15313.5619728649	12.0039017007701	106.329849418187	2.64085837416943	209.481937542028	0.250268544134175
174	9852001.10861403	33615.78744639	3568.42116825033	641.641492777812	1659.93092282725	2047.04302842319	15469.079114714	12.2295576343076	107.658680052262	2.69050267954767	276.998353271047	0.310499618975038
175	9849538.41620584	35134.6865364013	3615.44492434516	718.329682226166	1693.71814452968	2114.37745729027	15629.0037772713	12.4677397221617	109.103269743549	2.74290273887558	306.350901158482	0.338935768702347
176	9847076.33939841	36586.6395089318	3710.63135958706	664.341958899369	1842.59695868752	2178.92159521067	15794.2777797212	13.0449286220105	110.994982937182	2.8698842968423	178.274999932999	0.192177538167347
177	9844614.87810469	37975.774758483	3839.76244698759	682.569464709115	1916.5876275551	2233.64279693069	15963.9805318501	13.6376002493825	113.311890584519	3.00027205486415	246.959537851022	0.257265433745537
178	9842154.03212265	39302.4413844859	3995.07291307283	697.066720794174	1998.6577250214	2289.4840568835	16137.9443857845	14.3119093094256	116.107187579915	3.14862004807364	249.268771050613	0.249576191948784
179	9839693.80134859	40564.8347159174	4172.39348702698	735.785821024529	2064.67534389509	2349.9327593316	16316.3320648634	15.0707749266494	119.426873617864	3.31557048386286	283.697095049613	0.27197539822809
180	9837234.18537742	41760.0091589453	4369.49502051723	873.745912044771	2041.70645041723	2435.15440205979	16500.1214971652	15.9172272383539	123.3178981765	3.50178999243786	416.516408185058	0.381294777752834
181	9833791.75605049	43856.3080420881	4595.76517805732	925.089445857809	2117.58923433875	2543.51311069348	16691.5537170768	16.8828515767496	127.855207870927	3.71422734688491	360.252871439455	0.313552026687089
182	9830350.53122396	45739.949149035	4959.37449220947	1080.71895204671	2116.96076230403	2677.67158407497	16892.1025650698	17.9937467265139	133.130682037229	3.95862427983305	509.1742218581	0.410676163018498
183	9826910.51069977	47503.0683883828	5348.41505890869	1136.09767404082	2252.63307854618	2834.78750830365	17104.0805586007	18.2308637924108	138.207045086368	4.01079003433037	440.702908818424	0.329595144703184
184	9823471.69405827	49130.8105668219	5770.35987585963	1205.3209290672	2406.6099397385	3000.33733805134	17328.4447560042	18.7108409382649	143.345697061187	4.11638500641828	476.807070889811	0.330521548844493
185	9820034.08066424	50610.1599073229	6229.44375172583	1349.21156517689	2516.46476016022	3188.40245124625	17566.2593621367	19.3619838307794	148.678866307183	4.25963644277148	591.882222276061	0.380054621802843
186	9817579.37909807	50962.2914164348	6714.30289329273	1453.91759664998	2694.51669427496	3402.0143660535	17819.6214483374	20.1451361154871	154.296290623881	4.43192994540717	593.188940522246	0.353388251885279
187	9815125.29111266	51176.495535308	7213.50101236922	1530.09264739704	2925.6119098878	3628.55855513226	18089.9795080665	21.0392742641787	160.272260981631	4.62864033811931	593.716253282723	0.329225019731561
188	9812671.81649534	51249.5995300063	7726.62065956908	1912.34199218189	2871.25585472149	3914.56449232924	18379.4245556876	22.0331578070145	166.667753230901	4.84729471754319	990.732800489944	0.512893200865486
189	9810218.95518094	50606.9769114028	8759.55130750178	1972.33886929312	3215.34099772523	4246.21074715685	18693.3353561156	23.1741239975444	173.588585261838	5.09830727945976	749.112267244956	0.34207791744009
190	9807766.70703325	49771.2903564076	9734.89747300117	2156.23411547933	3533.27684761178	4593.68837898165	19033.1115433503	25.0076222304515	181.677837782534	5.50167689069933	916.780773741395	0.376698686877392
191	9805217.0192159	48819.3982048791	10683.7157595137	2403.90407363894	3849.27520456135	4985.32145594884	19401.2010868193	26.9693574330698	190.959585902632	5.93325863527536	1054.02474918957	0.394628525473818
192	9802667.99420729	47655.1705846644	11609.7097492147	2759.72179236253	4096.63309977192	5413.70013905926	19833.9187096177	29.0970121606936	201.523687678682	6.40134267535259	1267.19659394166	0.436598888797328
193	9800119.63189522	46298.4932217686	12500.0760913475	2971.86576508036	4509.85975420023	5856.48573436982	20345.9724975768	31.4119404158169	213.48102834699	6.91062689147971	1209.69829369991	0.387101097580441
194	9797571.93205096	44780.4359742555	13335.0476045484	3320.41503790024	4792.86797873964	6298.76038311961	20953.1369690247	33.8568403253383	226.849463930357	7.44850487157444	1442.54712345749	0.432708503557336
195	9795024.89458683	43139.9109387434	14092.3097158481	3575.6046283521	5159.40517333375	6793.97110111923	21607.4832753863	36.3740444605831	241.575993038094	8.00228978132828	1442.73985709196	0.4095112543459
196	9785234.76611176	48641.7061193644	14780.3032511577	3983.99872511498	5340.73436116303	7348.97820860612	22313.9652179628	38.9614478350114	257.60819538432	8.57151852370251	1713.82292750437	0.463812656176761
197	9775454.42291069	53560.7161629944	15822.4835817516	4186.19763604571	5749.24786823937	7944.94956409703	23078.6008685068	44.1699957021535	277.449252858518	9.71739905447376	1618.64895722727	0.409202246629371
198	9765683.85534931	57914.0857774653	17125.8919453219	4655.7583428537	5969.36979426794	8592.57066912918	23904.7184919129	49.0881740911909	300.466058643408	10.799398300062	2022.51084257373	0.472386687719632
199	9755923.05413342	61697.6457309074	18636.6643852097	4970.88670431282	6449.53900871787	9301.03362300504	24799.125152323	53.8725857769233	326.298834192737	11.8519688709231	2000.74633818736	0.429421552448018
200	9746172.0080883	64900.033770228	20319.0864610474	5105.41757051535	7225.85915402422	10011.4693023839	25764.9736284635	58.5419060548106	354.589856102245	12.8792193320583	1890.27553949774	0.372118213704437
201	9736430.7080867	67512.0613567741	22143.1935787201	5176.10883834178	8181.92742969306	10686.2040996656	26800.2273391995	63.0315740897094	384.932740916755	13.8669462997361	1858.09182033215	0.335650196748096
202	9726699.14448368	69533.3476123287	24077.7769011686	5877.27112127227	8617.2594962564	11424.7969524412	27904.4495478109	67.2419139638442	416.845629037216	14.8090716314308	2651.34019707018	0.440462623763492
203	9716977.30781276	71795.5271170937	25362.1090006305	6101.4974907288	9543.38551435668	12236.9785575306	29087.5988683559	71.060404549414	449.752487358275	15.6668082903127	2278.93485133795	0.359423556027031
204	9705323.92967134	75404.5836007668	26881.1288678942	6240.24553771982	10527.9027785977	13028.1379892668	30351.1352875437	74.5296086708298	483.147096755068	16.4492757405804	2258.98548364093	0.336144437198688
205	9693684.52783838	78400.0299092959	28593.7339276263	6489.10303271703	11430.3240916374	13806.2576568767	31692.822807436	79.7847980186877	518.696003096097	17.6280054517486	2442.84890946286	0.34173206138743
206	9680122.86776503	82681.8788724183	30492.3292196496	6772.66947186091	12355.343580937	14594.8042752283	33112.7577946735	86.3572284772829	557.423251737989	19.1005911401228	2573.70707220621	0.337620265564716
207	9666580.18035731	86267.2615691554	32569.7304820814	6996.1715759157	13422.9716338887	15387.8993715146	34611.9436053374	93.9752913019878	600.029120080309	20.8078342406179	2599.59957487953	0.319265715300866
208	9653056.43786166	89191.2392767096	34755.4507321769	6916.47569587824	14882.7085441195	16125.4067817729	36188.4455446856	102.458896597537	647.064810824982	22.710566096453	2307.29025028248	0.265545714606011
209	9639551.61546066	91491.4435495955	36992.1029559916	6886.39892067615	16372.9807811273	16775.9896352071	37834.1419386998	111.656948040979	698.916410608043	24.7758820361285	2336.9735140342	0.252699719917456
210	9626065.6894584	93963.0556912359	38564.9930095853	7242.15751599178	17462.1630286694	17241.6634097555	39723.4042092405	121.966464744624	756.322065748417	27.0924882535058	2768.06554803072	0.287106552550674
211	9610676.30078509	97751.7124970047	40310.197850769	7143.00172557451	18949.8980510315	17693.8151215483	41665.0366407646	129.058902585086	815.599766380925	28.6986529370034	2346.3210707029	0.232826549687415
212	9595311.52081102	100931.656014443	42184.6737203203	7559.76054981786	19915.558571282	18153.8133266834	43655.7740038241	137.413265240061	877.878343970527	30.5891416225807	2933.07674155215	0.278117760113364
213	9579971.29868501	103572.222103973	44098.9701718661	8725.27802727217	20144.8605375967	18822.652694189	45707.1174424055	146.835336135181	943.876679449422	32.7215824749096	3971.94408659311	0.360275450525336
214	9564655.60139452	105733.627698633	45991.0037160056	9992.67956108003	20282.3128064894	19805.8025932484	47850.2481994991	157.300051099622	1014.24559943816	35.0911553344834	4485.5536785752	0.390124443143141
215	9549364.39009947	107474.422180809	47813.9228452577	11184.6717375378	20492.1681825064	21072.6572849359	50118.9067600333	168.783886061094	1089.53260931452	37.6933616654684	4818.60209899975	0.403112885307019
216	9525520.80269838	117027.738038471	49901.7085986054	11761.5504784762	21325.2645330178	22477.9800636362	52538.0722111712	180.933213087813	1169.89529395631	40.4498831815233	4499.81536118105	0.360694291842889
217	9501736.75243239	125830.528827707	52137.2805462429	12413.8943473083	22145.9954116781	23929.8589227324	55115.793445753	193.456330217503	1255.21830774538	43.2959235002644	4787.96897612752	0.367335536181704
218	9463805.72278582	147199.4792118	55297.8556315071	13619.6726797247	22559.001855348	25525.3835172141	57861.241307018	202.602935931612	1341.65383832121	45.3915364378547	5721.80966128184	0.413890165970322
219	9426026.11744562	166366.174578415	59571.2686695254	13861.4666392559	24281.2939067496	27169.4017724221	60789.6840638471	212.738435327276	1430.01891759903	47.7133814191153	5000.02332096306	0.335733881962524
220	9388397.33338495	183411.556291069	64642.2768854334	14570.0523485256	25982.1309635185	28793.6522294017	63898.2438390392	223.647618930797	1520.74897187019	50.2138591771562	5668.76105800259	0.3507773136178
221	9332235.61239589	216293.208989839	71004.2518854634	15592.1972756663	27889.5486602599	30520.4912226653	67192.1055959389	234.864071611545	1613.88471725623	52.788703207909	6340.36781235932	0.357182430290903
222	9276409.85967952	245465.218937686	78943.2413779491	16009.8040993747	31108.1796539736	32284.9279712753	70681.8305147608	246.059183850814	1709.09356388932	55.364205673318	5981.21415804516	0.303064026946117
223	9220918.06911318	270900.730472325	88138.0507623658	17152.1109974768	34404.2617039339	34114.8817615357	74369.0855197594	256.980175429978	1805.7995772151	57.8834224789627	7033.98109239357	0.319225625325357
224	9165758.22104618	300560.44814236	91259.4821297479	19411.8746205885	36579.3786335827	36313.6205313066	78277.0997844739	269.425820505199	1905.30005614028	60.7517623615036	8529.58405215001	0.373860725618543
225	9110928.33920023	327130.910163222	96123.9293514343	22221.880581962	37821.5577318535	39081.6479431496	82459.9288054912	282.781326013697	2008.19098344315	63.8315631508172	10026.2186998268	0.417220509709728
226	9029297.90064791	377316.116650153	102753.951630557	24540.7775035006	39624.4083321492	42357.4525724915	86980.5639473698	301.293106739757	2119.29312025254	68.0830550225305	10471.3079821466	0.407626483107738
227	8948398.85626187	423073.268436064	111184.918263389	26978.06793093	41763.1271289505	46035.347874246	91887.5692766028	326.059086859193	2244.14962137409	73.7583569710108	11470.0386408746	0.412647284183019
228	8868224.64758261	464495.970396951	120944.41553085	30045.9586920074	43921.7100355736	50705.9560681007	96720.0464841344	355.430471219467	2386.36428858858	80.48865488934	13110.4172616572	0.433601409510738
229	8762441.98007295	527239.630303861	132363.408542206	33280.3168969835	46677.0186147716	55928.5962177882	102047.176869693	392.193978639695	2552.07198426611	88.9090603337199	14425.3116848386	0.435930499031804
230	8657921.15227886	583763.999654636	145643.401850551	35863.8221430895	51029.3862252878	61566.8216242167	107919.520814489	438.036271378889	2748.57808843475	99.4077533061968	14781.9554951133	0.405976661003331
231	8627671.4080996	565159.49668355	156679.2113998	38953.8682689193	55533.6813021731	67579.822552379	114373.338968438	491.289083493702	2981.02326020202	111.612384226728	16112.7582684884	0.411356634349487
232	8597527.34528969	545223.825540101	166350.690669581	44731.6615179805	57391.9762581672	74456.6468492828	121464.859459748	511.01097318413	3213.28767596397	116.217247063797	20322.4794431192	0.488665946893728
233	8567488.60830644	524432.976615917	174536.628577433	46589.2423808863	62898.0055832839	81854.6466289647	129281.494934217	540.707377426526	3455.78373173198	123.102745576993	17468.7625425786	0.400346051942411
234	8537554.82323884	503325.428555948	181089.151302685	47573.0361661092	68749.9695213246	88994.6906593708	137827.244361189	580.64122307695	3716.87667166196	132.33611961891	16963.1497169209	0.374691682961562
235	8507725.62190054	482438.838139207	185894.667115317	48145.051523629	74274.5306054113	95702.1381755602	147066.134387318	631.151716469272	4004.90934952213	144.002285307712	16721.0589055327	0.359796419445644
236	8456832.12595345	482687.620556306	189593.366203817	48187.7735828031	79474.5545863261	101865.745834832	156949.590676554	689.687349543654	4325.18342890999	157.526260398071	16244.8118705439	0.342729541561711
237	8406243.08420092	482375.299018126	192694.193146176	48303.1338212907	83838.9123633088	107470.141120963	167420.791392621	758.250902293429	4684.73192723482	173.371906593152	16317.3025210808	0.338719133247626
238	8355956.6580726	488019.071624637	189573.311795078	49642.9649105246	85640.9748406234	112800.566909913	178435.103274387	838.135741838445	5091.47850449836	191.842681890745	17547.4987163952	0.370252511816925
239	8368499.99958199	432916.844825688	185216.790832883	49516.4692182111	87290.0326649482	117801.899867293	189969.77113325	905.760708782499	5529.19158902289	207.543644866675	16195.7239691179	0.349767942664138
240	8381062.1701123	382204.180223977	177919.552369293	47350.4014071087	89281.6231786379	120683.059399087	203228.596678403	966.062584435746	5987.88608773439	221.598242005867	13676.3319428022	0.307472265092381
241	8393643.19795229	336009.864602234	168221.155918495	44763.6947932459	89912.6869591764	122510.643179258	216749.226897997	1018.22976926248	6457.35086431083	233.814760817929	12391.3186577602	0.294643526614784
242	8376470.61020452	323003.34400922	157670.397721498	42680.0066498829	88394.6385117431	123417.649936567	230419.287437879	1061.2805235036	6927.45587669945	243.961567633092	12090.8575666571	0.306737542148244
243	8359333.15668246	312271.019487367	147411.306095559	40235.9223984983	86047.8193973586	123509.682099459	244145.116183468	1094.41804543539	7386.99616711343	251.84860688451	10993.1351675213	0.298298290916572
244	8342230.76515255	303712.845601062	137469.297250349	37367.2441667422	83337.2007780343	122747.369303901	257834.127402891	1121.29014521143	7828.73916870911	258.30891732513	9709.05191704898	0.282508228709938
245	8325163.36692222	296876.346167786	128174.597691243	35053.2822184562	79613.0267808123	121253.633271249	271395.324938	1144.83276025799	8249.13137146477	264.014955518852	9414.1845290258	0.293792520471284
246	7998729.05500362	592978.386347964	126906.271963217	34393.540639346	74635.8942434293	119451.649493214	284768.080280926	1131.43386078736	8611.8292751117	261.204550404577	10954.5249915317	0.345279230791897
247	7996329.79622034	560613.664171111	129535.974165513	33878.8440268123	71586.5632788112	117647.703009927	297939.965318302	1110.48036329741	8913.0061935651	256.641884863356	10937.5822493773	0.337746554803438
248	7986739.95630701	538073.488457201	129270.905551598	32834.7555262491	70281.821693503	115787.67502099	310909.876780794	1071.60013318223	9137.89216790734	247.921675446186	10041.7583542071	0.310719827059586
249	7977161.61774216	517546.618847944	127278.581029442	32426.7548667748	68743.6782297589	113905.327365438	323669.893461598	1017.81359623095	9276.89132234594	235.730118016591	10379.0262171805	0.326182964430745
250	7967594.76623775	498808.83220044	124136.737289606	30730.0674541275	68485.4773662282	111875.346921945	336216.382842463	958.332798050712	9330.60786786126	222.191920979167	8704.18407474599	0.280470850605311
251	7943727.81534244	495762.248024192	120471.32286054	29438.2748004617	67635.7923659872	109593.215097706	348521.780469799	900.068444890452	9306.74293524538	208.9067797407	8599.80589598169	0.285538688935523
252	7919932.37384821	492926.579286361	117366.612756119	28630.361709143	66195.7327378875	107224.76866812	360567.166082583	843.196913381315	9213.32443297228	195.916535701946	8751.46152914643	0.29826068329437
253	7896208.19242997	491066.736125476	114023.298140523	27327.4635184105	65198.7712857217	104766.622423662	372345.913958176	789.775781572182	9060.67863731331	183.700772672851	7900.87349231603	0.277166986788224
254	7872555.07382627	490123.4566139	110546.627905643	25843.3090957378	64307.7186605242	102125.143179805	383841.727285428	785.531289799409	8904.25801933202	182.909282528441	7255.60614170649	0.262535593501757
255	7848972.80602339	490047.901765977	107009.371777567	24168.5390865925	63533.5582692494	99260.623386725	395032.014377407	805.469966409004	8770.36083427341	187.752917924013	6542.71906562484	0.244566207872887
256	7802019.99680309	513825.747952618	103842.95533986	22682.2920152321	62541.3177149469	96200.2101529696	405892.352858452	807.492134140279	8643.08699718472	188.425957390722	6222.44367997019	0.239686694570862
257	7755348.06011081	537410.403187303	101298.710482317	22874.7357434368	59972.9516662929	93277.2957957092	416415.252255521	798.677385940816	8514.86224329577	186.568751055948	7699.14144030974	0.304017352388852
258	7708955.32580604	560821.386995012	99223.8228205742	21821.9482587759	58837.2037357299	90509.8586457893	426626.011708417	782.519093107311	8380.9297415133	182.990079453366	6326.59986669476	0.255043584770367
259	7662840.10441799	584049.769924713	97524.1407002661	20675.9354621183	58017.4519684278	87684.7407599904	436526.309624487	762.881088556679	8240.11458544563	178.588931221376	5879.61336046405	0.241155197810341
260	7617000.79259919	607083.33560349	96129.1534537218	20541.3784134264	56417.2778746534	84966.4705601148	446115.577024807	746.614283536436	8097.57949241814	174.9681781098	6689.55232405244	0.278356859858249
261	7619286.23567817	582701.869706921	94391.3951976083	19129.1498416675	56272.2523514588	82275.0230886363	455408.332135314	728.658231972042	7952.23774310092	170.943163772387	5137.7120088052	0.217719507082162
262	7621572.36454139	559613.291674325	91894.8930648375	19188.6566151799	54637.6930568842	79672.5057499027	464402.514188524	709.666540892966	7803.69004421155	166.666101885887	6361.12014596176	0.276886775045207
263	7623859.17931356	537763.18010821	88854.9074350879	19379.9575748363	52722.9945657231	77386.062484321	473125.027958866	690.095504347358	7651.41256098329	162.243472406711	6513.15223791795	0.293203940037913
264	7626146.68022545	517121.891691156	85417.6410126765	19571.0630469347	50603.9590049385	75401.4499571771	481610.579213665	672.733379222538	7496.63874104926	158.331052094149	6557.95069613541	0.307100529510628
265	7628434.86748044	497666.368410527	81691.3449648021	19874.6703048639	48154.0529294254	73706.0164878446	489891.641954739	659.247372558222	7342.88136121743	155.323302079003	6734.00148798293	0.329729005729279
266	7630723.74137523	478160.621928852	78831.8975286557	19341.9718895971	46458.9949338966	72140.5213352059	497994.228554294	648.692683103816	7193.77816810058	153.000303719873	5894.22881844953	0.299078368185008
267	7633013.30198587	459858.033292358	75541.1887583014	19236.1472601432	44308.9669225374	70645.4003025318	505925.551808336	640.492030084026	7052.1032804206	151.227965633739	6193.15645502469	0.32793534530361
268	7635303.5497329	442693.76238874	71971.8259906542	18243.4715392199	42952.1360955062	69123.3894938087	513691.922791684	634.213188392989	6919.28914918461	149.905903110589	5123.42637643059	0.284746221505948
269	7637594.48460814	426615.658401196	68231.2072237262	17189.8336429692	41542.6018677996	68160.0111528416	520558.189759523	625.591890002839	6792.25689204982	148.026565450085	4719.22403671953	0.276660738025371
270	7639886.10684727	411576.153757475	64399.3028512253	16138.6446819348	40022.1158900301	66954.5506713536	527315.803607575	611.82699469956	6665.76939669699	144.924654523011	4370.66793697819	0.271472996971738
271	7642178.41666618	397527.654395186	60538.4433168452	15117.2286901742	38381.9539712664	65535.3945319558	533941.923059552	594.288368558908	6536.49763490916	140.92107764469	4056.24836628335	0.26801140855597
272	7644471.41429245	384421.073409694	56698.5077557328	14310.8819274243	36461.9318299278	63964.1364660923	540417.794622755	573.907550246495	6401.94600091348	136.234075833117	3964.33118726596	0.279677991127738
273	7646765.09986053	370734.781519517	54218.6045310848	13528.9150934595	34634.1417340275	62288.2503601147	546731.161459725	551.37740462857	6260.05863800697	131.026114609189	3767.17317336504	0.277924760767698
274	7649059.47369845	357994.424533966	51451.710742649	13183.8763108808	32546.6205100631	60599.2546222204	552875.046125396	534.507067895795	6116.31144939921	127.153241694427	4000.99883412019	0.311048847656971
275	7651354.53600496	346109.99668047	48540.3789408748	12468.6006899706	30912.448576076	58898.3338674364	558850.439329541	514.533718475909	5966.86773383588	122.532956106957	3455.10250264881	0.28471986235273
276	7597982.09844373	390082.922119404	46127.4823282056	11791.5521167651	29323.5444343765	57137.9467330092	564652.659121686	492.460158079386	5809.8523918453	117.401935620997	3284.87232957876	0.284851647111914
277	7544981.97030862	433325.930279597	44563.0456166437	11754.4507768962	27324.5905109115	55438.1681490197	570280.142146092	468.997132865946	5644.47668025319	111.928177207026	3828.47359791366	0.343645596474562
278	7492351.55529381	475905.946190619	43603.4046227557	11461.7499395375	25897.0295459652	53843.4246014894	575743.691602018	444.679236994816	5470.59105412456	106.238316874045	3540.64006585393	0.324804000649632
279	7440088.27546612	517848.281151809	43095.2774755085	11173.2341059726	24801.6823327371	52307.3300352661	581050.732750971	419.928633435011	5288.56673202683	100.43264599902	3464.66251295639	0.321581641044116
280	7388189.53184963	558034.99876648	43931.4634457232	11792.7843831216	23238.1904822952	50976.9832508879	586212.115578024	395.088529996106	5099.16425234059	94.5929836373388	4494.38318449721	0.409217707035866
281	7336652.8176112	597483.155305801	44917.5413348687	12164.904095992	22383.3290377463	49927.3869152936	591255.419944614	379.533121050816	4912.43828139427	90.966036140851	4415.73079849172	0.393229964709921
282	7285475.61473864	636107.394268148	46097.9321706934	12032.0228178044	22401.1462940295	49009.7173501658	596201.86896489	361.809294410352	4726.14974987595	86.8109271000173	3947.93791894818	0.342569632349632
283	7234655.39864653	673829.013417255	47501.4534919176	12437.0544315196	22189.231233836	48227.8301448243	601061.962204664	342.895365732228	4539.50003886968	82.360955644338	4552.34988477111	0.383344049507511
284	7184189.68154887	710571.991629947	49148.1881630354	12372.0495193319	22717.9801536036	47568.7742557414	605851.416254154	327.338251154495	4356.09472983706	78.7084945366645	4136.44092826166	0.336650532429816
285	7134076.00636427	746260.413643035	51053.6773310971	12523.387241859	23277.8172819589	46987.955057611	610578.33972099	317.680402818711	4181.81691805242	76.4681104847216	4381.07732520013	0.343252635596659
286	7084311.90434129	780816.95636864	53231.3339712267	13044.18271496	23702.0184895632	46572.3033212563	615254.552445242	312.258676480904	4020.48030365972	75.243594657538	4883.34389953056	0.366952584894466
287	7034894.91135946	813311.047696873	56447.8659270867	13860.269019748	24144.4448479856	46408.682795875	619901.196543687	310.029020653194	3874.54889436234	74.7863702593031	5455.92032234646	0.386616587375957
288	6985822.6276591	844408.018500546	59886.8143449136	15097.2359749748	24516.3840560507	46589.8131080811	624547.838905033	317.487690222403	3752.67747251198	76.6676381739758	6246.36814671053	0.417211582552048
289	6937092.66423549	873970.212994593	63622.5546486211	16132.2735443599	25397.5830556983	47111.2508000373	629230.457210438	326.096209131452	3654.26785938599	78.8308173979108	6430.57178404745	0.404295100664388
290	6888702.63385385	901871.570879963	67702.9310762556	17390.9403487061	26344.1770168374	47948.174201801	633980.642658275	336.193855749901	3579.24293540092	81.358913091476	7061.65764141026	0.417214293629712
291	6840650.14896232	927991.550807916	72160.460845065	18771.78261448	27452.8012411519	49124.257261581	638831.424443968	348.011647716462	3527.46609766499	84.2188187473837	7647.27207041904	0.423903726825604
292	6792932.84493735	952212.299125282	77018.0757732798	20439.7824716944	28560.7981410903	50673.620661117	643817.993239472	361.720353623891	3499.01902034555	87.5363255769815	8474.8788560189	0.440150121691777
293	6745548.39587723	974418.01181233	82291.7161435492	22250.9015430602	29817.9545432442	52627.4867928254	648979.668614513	377.460070902464	3493.97474579977	91.3453371583963	9226.15769224142	0.448461066294807
294	6698494.44655012	1003552.87102185	79963.568175756	24199.7760514599	30313.9719899414	55016.1593997847	654358.463607341	395.357417359539	3512.18254063689	95.6764950010085	9593.32553544088	0.479884815262632
295	6651768.73056725	1031465.87733686	78934.5499837208	25617.6699659184	30310.6624550365	57701.4369914295	659992.672358373	421.161459921212	3559.02733815358	101.921073300933	9684.33462605775	0.490752636357843
296	6605368.95379548	1058426.64427647	78683.7779300657	24518.426091176	32298.8417752427	60150.2082968504	665890.356608766	448.859953273239	3633.52335733869	108.624108692124	7240.27820410033	0.368069678125293
297	6559292.84853241	1084578.71324396	78915.8184513207	23509.3688678303	33949.555222856	62031.4403535774	672003.819427117	479.037271749651	3735.54948376008	115.927019763415	6998.74861604779	0.354745031016308
298	6513538.15389074	1109994.45137805	79462.8021483673	22624.2890772159	35381.2683288961	63433.9555535748	678280.725625125	512.087560712218	3865.19101730915	123.925189692357	6819.65143197998	0.343287739551233
299	6468102.65518972	1134706.34233621	80228.8061971306	22368.642134435	36170.7154733414	64528.6797075206	684680.503170003	545.803169620504	4020.36893662828	132.084367048162	7274.98005539103	0.36271161944081
300	6422984.07085051	1158725.10823598	81158.2232761909	23368.6116755614	35735.1702135667	65650.9335871474	691187.655644416	582.544919791807	4201.55741934489	140.975870589617	8680.3529974608	0.427823707668935
301	6378180.19787775	1180773.65513788	83347.8762383458	25359.3125256164	34492.4510730184	67147.5784723349	697823.313770402	622.43337942501	4409.15889549778	150.628877820853	10256.5433735926	0.492228180800309
302	6384561.56859318	1151498.79320782	85164.4088957391	27741.5943873587	33078.6969661001	69200.5835845829	704635.832664202	604.823866884682	4582.85620252607	146.367375786093	11362.0845187706	0.533654124585328
303	6390949.32477563	1122378.78945134	86436.4280220796	28783.0086233347	33053.9716845478	71588.182971244	711674.41263492	597.040637894282	4734.96116706032	144.483834370416	10540.2116571367	0.487767109230578
304	6397343.47206306	1093435.58240351	87264.2495103191	28777.7539104974	34007.0611438423	73902.5248113158	718950.943115714	595.143862566986	4870.86604168549	144.024814741211	9627.46363923255	0.441301618624204
305	6403744.0158735	1064721.77964058	87699.220041489	28023.9308606135	35571.3128529615	75868.9553547297	726443.264275127	596.89895740006	4993.98049618385	144.449547690814	8723.43666330748	0.397879783157961
306	6410150.96371266	1036304.37642664	87768.7572696245	28828.9051988969	35398.1404463839	76867.7675803368	734927.194016254	601.036201426532	5106.81787256538	145.450760745221	10288.3123349609	0.468882671010385
307	6416564.32228638	1008255.45059664	87489.8859921375	29234.5008096145	35420.6732812626	78767.4320748697	742709.451042063	606.830059071854	5211.28525130998	146.852874295389	10068.1991279435	0.460313738611951
308	6422984.09642832	976744.786373185	90328.0627274939	28863.4644529474	36404.475953008	80474.2625310216	750673.988294533	613.859930856345	5309.07991523287	148.554103267235	9437.96044866507	0.417941453129044
309	6429410.29380441	945676.392628088	92143.3850177476	28609.0551127578	37580.2149204674	81923.7070918211	758795.81075752	630.421902788302	5410.34650844867	152.562100474769	9402.1503090344	0.40815302399509
310	6435842.92098737	915002.407869479	93202.4708273099	28806.6513136807	38340.555921705	83233.3270272221	767054.224528673	644.1616886837	5511.99986179581	155.887128661455	9815.48363492603	0.421254224176638
311	6442281.98369487	884753.16802017	93644.8158758462	29884.3328239971	38103.4489278565	84632.2909741516	775445.692647559	653.782914252993	5610.92672526314	158.215465249224	10888.2853434174	0.465088654041589
312	6448727.48852912	854996.100294743	93546.7303633615	31011.8612300191	37610.6042744408	86250.1109733766	783988.045606724	660.044343114031	5705.639503044	159.730731033596	11276.6276723923	0.482181584694228
313	6455179.4418562	825813.180423321	92955.0810058205	32644.43970182	36355.885455049	88159.2484332605	792705.588716748	663.334348358229	5793.68574631628	160.526912302692	12215.1865606291	0.525638251441649
314	6461637.85107102	797288.565921271	91904.6290350546	32330.4452786767	36762.7760743223	90074.5942009505	801619.783090301	663.860310070205	5872.43984863596	160.65419503699	10451.63361572	0.454890410872928
315	6468102.72119139	767099.053157406	92551.1229954365	30652.187275621	38484.8145301403	91471.3541413307	810702.898574453	661.750999439618	5939.87311379211	160.143741864388	8824.36008753567	0.381383166489326
316	6474574.05942078	737740.048626506	92314.5634196695	28815.273611215	40387.0965919978	92178.0166066761	819891.048912073	683.218238422844	6020.77859442987	165.338813698328	8042.01451978839	0.348461357423259
317	6481051.87227654	709214.166872681	91386.9794563805	27108.1788808864	42010.6227829652	92258.2934563896	829117.663295435	696.948869412446	6106.2557152507	168.661626397812	7557.1568200932	0.330776084954215
318	6487536.166348	681559.569937174	89887.0828708407	25783.1207820052	43012.6816906105	91855.6190922896	838326.695422047	704.959522129871	6190.54556870234	170.600204355429	7415.81701058724	0.330005904018181
319	6494026.94850529	654825.440035853	87897.9155747594	25169.8232451036	43019.4689563924	91193.3664702336	847480.284597967	708.305306327057	6268.928717145	171.409884131148	7786.60451998015	0.354347630160009
320	6500524.22430718	629058.833242239	85486.1324412633	25280.6396432347	42002.6652729579	90524.3839783854	856565.298978025	707.563412733515	6337.79231620315	171.230345881511	8405.09484086897	0.393284599541056
321	6507028.00149716	604298.580895093	82711.127909093	24895.2016237571	41184.3873269692	89870.4956405851	865585.550105322	703.088329136929	6394.37392877484	170.147375651137	7846.70526321458	0.379475190900011
322	6513538.28498594	579360.637891502	80699.5536103687	23798.8668383463	40919.0416313314	89033.257231365	874533.071144666	695.14298055595	6436.3848158596	168.22460129454	6923.23481005264	0.343160996576472
323	6520055.08251869	555522.972790141	78154.3205503637	23071.7544854665	40179.9692734715	87992.150679769	883385.470955362	700.032894625021	6477.86862065941	169.407960499255	6967.38826269684	0.356596447317687
324	6526578.39991768	532761.408560204	75214.5080590002	22724.1417759562	38889.5720381957	86885.4307046886	892129.370823931	698.243618825704	6512.04375568591	168.97495575582	7147.24572089786	0.380099313568142
325	6533108.2442004	511060.890991023	71980.7013515565	22191.3480130207	37589.122877668	85742.9520722214	900761.290006189	691.227612257518	6534.41613811077	167.277082166319	6801.93511224807	0.377986598325968
326	6490780.78170344	538689.921400045	69065.6369087962	21973.459080992	35822.6628766208	84593.4542095589	909277.753226579	679.882780186	6541.27234897189	164.531632805012	7008.1984543794	0.405886270976346
327	6448727.5631232	565976.70959571	66854.5502258838	21797.4065094487	34040.1768115889	83489.6724588124	917681.469208157	664.83723027692	6530.31734760538	160.890609727015	7013.15602129639	0.419606802983539
328	6406946.81141229	592957.23662476	65162.1492056708	20780.7472103425	33244.1853654321	82290.0871160294	925972.266271244	646.59512285017	6500.07145291718	156.476019729741	6000.11936210231	0.368319304089506
329	6365436.736596	618961.242165845	64468.7820745947	20826.8519689161	31655.7705214943	81060.8055359624	934138.648506323	625.605702166982	6449.39154508228	151.39657992441	6947.75325356459	0.431077059624025
330	6324195.62132926	644632.536173981	63986.1174863341	20530.9698391754	30722.8366303608	79904.3008962265	942186.743541941	610.390671451918	6385.57269245029	147.714542491364	6572.7166503826	0.410883917236352
331	6283221.6844403	669925.62221891	63709.2711482144	19652.3990211434	30641.4857898807	78664.2482925863	950116.564618555	591.139183097979	6305.73582607899	143.055682309711	5800.1346132325	0.364162672634503
332	6242513.26195677	694798.761268248	63631.0813065674	19401.4833294544	30168.1938918986	77369.8038375138	957917.851328056	568.90319739216	6208.66184770418	137.674573768903	6253.68461148471	0.393121379242648
333	6202068.54052728	719213.042046557	63743.5799124033	18734.4865111321	30321.1420875729	76047.7105038608	965589.463123252	544.443515037131	6093.74462974094	131.755330638986	5688.93063306675	0.356988461638615
334	6161885.85004131	743131.100546974	64039.108306538	17905.7285288853	30826.1452320982	73819.8308244447	973915.680224314	522.394717206935	5965.33693005412	126.419521564078	5283.00111709087	0.329985926212624
335	6121963.52377296	766516.777665356	64510.6225803793	17628.3053782347	30954.294309631	71657.7528434768	981996.358583428	505.670626122894	5830.3659572641	122.37229152174	5663.13102625648	0.351144093777753
336	6082299.89905598	789221.088044222	65252.516654614	17639.8844168025	30966.8571254066	69683.8545355766	989846.519734986	492.869740010421	5693.6980380375	119.274477082522	5922.58963245211	0.363056625926064
337	6042893.23297935	811316.219632364	66142.7213305604	17833.2813888519	30965.0178928649	67951.5874926789	997490.493055283	487.625289331751	5563.44446132477	118.005320018284	6147.61635525622	0.371778858298399
338	6003741.83390614	832763.584633474	67184.0409141592	17472.9765559865	31668.7414328327	66368.5297734954	1004952.18433136	483.974538504344	5441.33888172702	117.121838318051	5562.47337474229	0.331178255970012
339	5964844.17814343	853526.561852373	68376.6538200409	17671.0326152236	31955.1732507846	65626.2315259277	1011550.71688163	481.880543994414	5329.11857531796	116.615091646648	6108.64290475234	0.357352550233274
340	5926198.54859449	873570.636401315	69719.1824252558	17882.5548509426	32361.206565516	65019.3477037503	1018081.86927559	481.289136138875	5228.09769207033	116.471970945608	6196.5013096153	0.355511989329962
341	5887803.2668015	892862.470452232	71209.4773684575	18273.1994732519	32715.0851484798	64567.351930291	1024559.72106012	482.14004666417	5139.43311067514	116.677891292729	6485.43253236133	0.364301650399927
342	5849656.74351545	911369.574550038	72844.9523316151	18727.0206077528	33127.9128981163	64292.6434580383	1031001.21627387	484.375347441667	5063.99002398954	117.218834080883	6696.83624743844	0.367730970126916
343	5811757.34194295	928887.272153268	74776.1952904266	19330.0168998196	33527.377863219	64212.5592598194	1037424.72849094	487.941760158134	5002.20664865421	118.081905958268	7038.13282157122	0.376490555275539
344	5774103.55252227	945545.066971116	76824.4020524157	19757.172014565	34242.052738148	64301.3197027747	1043849.31032564	493.553256156051	4954.87235246143	119.439887989764	7035.1162705153	0.366295920700581
345	5736693.70766082	961306.832788688	78997.1692533076	20184.3091823777	35082.4096742332	64516.8479934753	1050289.21942963	500.286535406938	4921.7461573379	121.069341568479	7182.21286999585	0.363669378935126
346	5699526.16739548	976141.150956058	81296.2385247307	20364.8184211113	36286.1709519176	64805.3319355986	1056755.0730392	508.162808959797	4902.65784434164	122.975399768271	7035.19838956432	0.346151237362559
347	5662599.48004246	990019.601175395	83719.8049949521	21082.1881055532	37063.5030787195	65214.3412348043	1063254.41405773	517.183426297015	4897.36166448495	125.158389163878	7738.59376891488	0.36973778280451
348	5625912.06759078	1002917.5093004	86263.5285385765	21762.9859660747	37982.544940683	65805.5070362969	1069804.03005443	527.337967432856	4905.64129217794	127.615788118751	7939.42414962835	0.368147433063923
349	5589462.28981278	1014813.72491381	88921.1398218613	22793.6111052894	38651.9334437903	66615.2494562718	1076422.89549547	538.610175150811	4927.21658331536	130.343662386496	8588.39888338721	0.386337777522539
350	5553248.62359545	1023382.25251264	93728.8408083558	24630.1661298102	38846.8553725669	67805.1158419976	1083139.81157746	550.980487206369	4961.72781059947	133.337277903941	9997.0905609807	0.426638822149584
351	5517269.60401334	1030725.48389332	98352.3226856254	25420.169353899	40510.4614441441	69288.2634840354	1089993.54376143	565.587912323703	5009.97172217356	136.872274782336	9345.73021369955	0.380091896500395
352	5481523.70056518	1036728.4152983	102934.240327298	26283.7457265394	42381.5883310956	70893.5866384508	1097001.6075527	581.080021570789	5071.40330093106	140.621365220131	9692.5987700585	0.376652073760456
353	5446009.38793665	1041329.93012645	107538.516417666	27064.8483130455	44535.9334963445	72606.2593943971	1104175.89049812	597.514273946761	5145.6380481259	144.598454295116	9879.77067257655	0.367487705863626
354	5410725.2169093	1044502.15308482	112185.414182028	28410.662951871	46277.0356241046	74499.1886734119	1111529.07811823	614.903842705393	5232.28697758521	148.806729934705	10816.1118712068	0.385651270267878
355	5375669.67373429	1046240.95631967	116870.22793545	29671.7525529749	48220.2332063848	76624.4819002987	1119083.65127543	633.235076261024	5330.94692328841	153.242888455168	11164.7397688298	0.382124343078933
356	5340841.18407742	1046560.66645104	121573.420444317	30447.2450347686	50739.1925841123	78865.4483235716	1126857.91056667	652.475147021235	5441.18993639518	157.898985579139	11003.5118536916	0.36203676143936
357	5306238.33675878	1045036.97431335	126667.382979326	32640.0784689361	51952.7038406459	81377.7436762798	1134866.11320656	672.57663535777	5562.55039767664	162.76354575658	12973.1767431164	0.409676948808006
358	5271859.7674551	1042133.33879814	131656.211127009	33969.5694179163	54135.1483759932	84200.8204363096	1143143.8646614	708.940849309374	5710.01049320608	171.563685532869	12669.228901595	0.384918532688837
359	5237703.92556423	1037890.07147722	136528.864278716	35216.6516457425	56452.4365062837	87163.3457940935	1151711.23736301	743.911677291127	5879.64265217587	180.026625904453	13007.8362920255	0.381101428207026
360	5203769.34989435	1032370.21921488	141256.258020653	36119.0338736488	59124.2677532139	90181.6180905943	1160578.62318387	778.568124083154	6069.42615219855	188.413486028123	13004.2110470117	0.368244528893307
361	5170054.59729656	1025654.9638579	145799.709382799	36866.8104221261	61922.6724310807	93173.3040095222	1169746.86420304	813.393684431591	6277.77701529003	196.841271632445	13110.3370999499	0.359680747113934
362	5136558.38297071	1017839.7909562	150115.725184199	38106.485765731	64165.1096743286	96201.4480708269	1179214.90290662	848.541624161864	6503.28161238878	205.347073047171	13933.9613409424	0.371285854932115
363	5103279.08134485	1009034.19826329	154159.801587719	38644.4856342462	67010.0614289353	99216.4560838926	1188986.89228651	883.976350683213	6744.53998964991	213.922276865338	13499.8341686572	0.350281565742042
364	5070215.35598263	1006592.99626571	151483.667852397	39295.2328533516	68863.2366737608	102150.03451019	1199055.88766145	919.550089384617	7000.00393551498	222.531121631077	13542.4153180053	0.357594069644545
365	5037365.85900239	1003655.58597069	149641.495603928	39626.8691668071	69861.1749467295	104954.672171566	1209412.57980996	958.079512076432	7270.98657979562	231.855241922497	13414.5430634058	0.358578160670392
366	5004729.18845659	1000541.85135471	148170.060346554	38757.9964565118	71338.6067326314	107392.256453802	1220034.39994342	995.813725298044	7554.95175643806	240.986921522127	12131.8008332247	0.327510181337571
367	4972303.99051793	997443.49137245	146820.720453	38391.6361449654	71844.9829968212	109407.543796922	1230877.13494553	1032.66922072473	7849.41923919457	249.905951415385	12434.8432598728	0.338776249605815
368	4940088.88479366	994480.150208967	145462.79241797	37929.4730209983	72121.2586895875	111098.515466312	1241905.18335965	1068.42601132968	8151.661503936	258.559094741782	12199.6000107474	0.335469979861056
369	4908082.54020108	991730.088387014	144030.732302421	37644.4492809345	71976.8243452742	112512.284247795	1253087.76752084	1102.79150907505	8459.19644075718	266.875545196161	12249.8266070096	0.340200356165341
370	4876283.49003725	989246.883064274	142495.005586231	36288.7187753424	72709.1475087685	113518.94247679	1264393.94898246	1135.43674272445	8769.51974405442	274.775691739318	10897.6918750653	0.305910844530493
371	4861676.56655254	972447.379077242	138746.615048246	35194.5093058667	72779.6700775705	114048.763766122	1275775.82470899	1166.02509669809	9079.88310256486	282.178073400937	10673.4287457586	0.307709957235271
372	4847113.39965459	956581.264292031	134961.01782239	34027.7318346668	72413.4200562451	114168.677991251	1287190.04371746	1145.78350929743	9338.87250587232	277.279609249977	10223.5411203747	0.303007232320342
373	4832593.85533569	941722.772304086	131081.642125225	33987.4582186446	70540.4512349991	114099.846920683	1298603.52513858	1131.8497921284	9556.75158741157	273.907649695074	11138.8422630828	0.339905484322254
374	4818117.80333099	927910.63197588	127095.605260996	34081.7107831204	68238.5678014107	116581.978641161	1307476.94896514	1120.72023422424	9737.97220824598	271.214296682267	11272.308651956	0.35476627626291
375	4803685.11568511	915160.685440318	123012.984592507	33894.6622207658	65985.1981292729	118862.638461692	1316534.0613284	1110.51417425494	9885.47856278208	268.744430169696	10968.1162013725	0.356649055795386
376	4789295.66008351	903473.148740145	118855.258384346	33839.8135824794	63414.5856470513	121573.649477859	1325122.35727155	1100.24315579198	10001.5738752998	266.258843701658	11050.7312867772	0.371905507151972
377	4774949.31702492	892837.577774923	114648.762881622	32787.2788230063	61695.9730774255	123908.024576006	1333892.70305104	1089.41142133518	10088.1851706375	263.637563963113	9870.96180810044	0.344389649220811
378	4760645.94006335	882416.639135507	111144.362494777	32768.2097756525	58917.2969214446	125919.844169768	1342816.03899338	1077.79557936921	10147.1865860167	260.826530207349	10744.9226016287	0.386701488422633
379	4746385.42051177	873023.779342432	107468.844350242	31831.9271914886	57082.9087396373	127628.973699241	1351873.99273517	1049.44371724627	10164.622346529	253.965379573596	9664.72201538741	0.359721817939716
380	4732167.60433797	864608.120209773	103704.512951869	29238.9974481839	56897.9739433035	128633.129880171	1361031.78090381	1020.81043330404	10144.305090248	247.036124859577	7433.77074888535	0.286728919978073
381	4717992.37781677	857129.251191305	99907.0006331601	26889.2459159378	56452.455387521	128775.410717336	1370229.66152887	991.467833120156	10089.4469647258	239.935215615078	6859.98791497629	0.274654943957927
382	4703859.6136709	850550.759008237	96115.9330028335	24870.090890838	55661.4834244528	127528.777114723	1380091.20379444	961.318475296738	10003.6806271119	232.639071021811	6468.3355731197	0.269188900155774
383	4689769.18527977	844838.007916897	92360.6346750128	23222.3088666711	54493.3002050464	125790.220967049	1389836.89149262	930.438582414632	9889.43519357276	225.166136944341	6232.93197360552	0.269938897476709
384	4675720.98558277	839957.238152136	88663.5145326854	22294.0511613314	52611.6528156716	123775.504834501	1399436.45594214	898.99061054398	9748.81055752263	217.555727751643	6521.19664466695	0.294199781230776
385	4661714.85106277	833966.31217897	86728.0651603429	21525.1610631663	50787.3955277987	121636.085718854	1408875.91585946	867.173760270386	9584.34836309499	209.856049985434	6456.55772252491	0.297784008467756
386	4647750.66646089	828774.744486338	84478.3165221026	20108.2256801125	49896.1246661996	119297.340432144	1418144.44296593	840.667376908084	9404.52758717695	203.441505211756	5439.20915096545	0.257543444277437
387	4633828.31435505	824295.80009205	82059.9618592131	19129.3336965379	48721.9621136013	116752.649865454	1427224.09802252	812.866702829911	9210.24984582876	196.713742084839	5474.76869792338	0.266866743482831
388	4619947.66623902	820472.937200128	79560.0022995634	18129.1586890258	47654.9111865132	114078.64791174	1436103.01649522	784.394268138209	9002.98038586516	189.823412889446	5123.98656007547	0.257616209752351
389	4606108.62492395	817266.707776803	77031.6238933516	17505.0260131491	46262.4156962721	111346.485742442	1444773.03498641	755.670861497633	8784.55833930891	182.872348482427	5228.00779698438	0.271473326550791
390	4592311.0409388	814645.901838685	74508.4050698725	17071.7049764302	44713.3271962039	109232.4236211	1452650.68477979	726.996200822715	8556.66336244225	175.933080599097	5241.76260454211	0.281405170309389
391	4596905.6505189	794384.323110464	71873.1408430499	16390.7816506704	43429.1125880232	107082.112386525	1460376.58678983	698.592089953802	8321.02496431348	169.05928576882	4805.35784602847	0.267435528191093
392	4601504.85625541	773988.511530416	69935.0853454686	16245.892225825	41687.2599138364	104952.228343699	1467948.59398364	670.628023919319	8079.54724295256	162.291981788475	5222.29443245274	0.298693819084107
393	4606108.66398405	754457.829261182	67657.4044846595	15611.3420701274	40517.1484781082	102838.707768588	1475370.01461027	655.988782571724	7846.89704281317	158.749285382357	4594.52041658381	0.271634447202335
394	4610717.07685715	735743.053649564	65158.1671291474	14521.0134852892	39803.6090326617	100588.310832509	1482636.45634041	638.972262399584	7620.46842382863	154.631287500699	3850.99712467248	0.236409174434853
395	4615330.10054058	717812.714052101	62514.1169479721	13569.9319113821	38913.4634821607	98166.3661509835	1489735.67611181	620.680449614386	7399.09607560431	150.204668806681	3648.49248865564	0.233450789471577
396	4619947.74155083	700643.013611087	59778.5014104531	13152.1579262853	37438.7333758283	95697.7176583908	1496659.07808319	601.77139837496	7182.034148616	145.62867840674	3946.39120823965	0.264067590530101
397	4624570.00032248	684211.707304034	56990.6985688618	11969.7130107204	36677.0907624593	93132.5306345916	1503404.25686863	582.647394288104	6968.97045354408	141.000669417721	2925.8416086116	0.205355728712559
398	4629196.88403393	668497.635024531	54181.3102461791	11200.9999390667	35457.2059370506	90435.1591444118	1509960.59703926	563.562415958241	6759.83467464705	136.382104661894	3012.14642996391	0.222375311064119
399	4633828.39764694	653816.836398026	51075.9318641541	10776.4835246147	33824.2478488047	87736.5008832824	1516323.50898039	543.629955010194	6553.57128989401	131.558449112467	3144.75169104372	0.246280514227936
400	4638464.54459246	639792.454054911	48072.7543729395	10029.9665203189	32447.9898123333	85031.2824159297	1522494.08312155	528.971001601464	6355.22314779449	128.010982387554	2636.94835916113	0.219413128584576
401	4643105.33036955	626406.118894515	45165.6812634824	9657.09714728304	30672.1719014191	82337.0346163858	1528471.06622725	511.743209280642	6161.47494673275	123.841856645915	2819.66736106257	0.249717686720013
402	4647750.75835667	613633.325603699	42355.0429819235	9537.84061473712	28644.5656525696	79752.5419540377	1534259.10607583	492.839620607597	5970.21784403312	119.267188187038	2985.81140030713	0.281979305423576
403	4652400.83485808	601446.589360654	39644.08857248	9155.07964784156	26902.604613894	77262.1535906852	1539866.43241999	472.840704960153	5779.8160508115	114.427450600357	2644.3705362629	0.266811081448199
404	4657055.56311335	589816.218981299	37036.8770188793	8919.32610152695	25051.1409917872	74845.7634248171	1545298.28282003	452.149212503546	5589.37186924877	109.420109425858	2685.82976974677	0.290070868381012
405	4661714.94832129	578711.943950928	34537.3178049158	8757.91221640497	23174.7161328677	72533.0233710185	1550561.1374214	431.062988699009	5398.40656723572	104.31724326516	2692.01156632972	0.311780038222489
406	4666378.99546568	566900.465334194	33211.2852656693	8250.35846769862	21828.4915267486	70265.5767598789	1555661.10978759	409.813497866247	5206.60401264144	99.1748664836318	2278.15060145298	0.274382708555747
407	4671047.70911061	555614.39360263	31710.9018433323	7917.66135180232	20529.374425658	68021.6724716809	1560599.6222435	386.325214339075	5011.49667011003	93.4907018700563	2306.62461486275	0.290956671779141
408	4675721.09333961	544794.494102632	30126.6619266268	7064.83024212666	19883.3171009705	65735.4378529351	1565377.37178396	363.609952068824	4813.98559352117	87.9936084006554	1596.48287946636	0.211969435359892
409	4680399.15334043	534399.920348789	28513.0336463347	6371.84117958517	19161.455234675	63359.9162146578	1569988.27366964	341.621598628746	4614.86521181682	82.6724268681565	1499.91130968987	0.210417639637259
410	4685081.89435307	524399.997660554	26903.5566445904	5934.4004209309	18242.0635728166	60969.3306106071	1574428.42340957	320.362653428474	4414.88004365839	77.5277621296908	1565.39590795574	0.23274185322564
411	4689769.32064795	514769.6747299	25319.3658416752	5559.65305107585	17304.9625668708	58613.5812736066	1578698.94541248	299.85769140297	4214.90793743398	72.5655613195187	1493.48634603142	0.235943720766209
412	4694461.43686517	505487.151907383	23774.0911199995	5259.86127004772	16332.1470435777	56312.5791804559	1582803.02986272	280.137413661371	4015.81209428719	67.7932541060518	1456.21020839647	0.245007929185813
413	4699158.24676926	495869.775507583	22862.3147126925	5153.29670920833	15272.5640961596	54106.105696057	1586745.81197203	261.231390533766	3818.36753294943	63.2179965091713	1597.1163867418	0.279432140938052
414	4703859.75580863	486589.079913054	21850.9294346608	4784.16885124611	14599.9173619943	51972.2167468558	1590534.13390013	251.201621398913	3631.31454054066	60.7907923785368	1255.91407898945	0.229905841350121
415	4708565.96865861	477611.21418779	20791.6650256104	4404.47371287517	14012.0507961828	49864.8386184743	1594171.0160112	239.853107019051	3452.52662476067	58.0444518986104	1121.12226936366	0.215686866440509
416	4713276.89138044	468912.638285934	19715.8616451716	4204.69665527076	13291.0646765072	47811.728289976	1597658.93714833	227.870323679659	3281.07474528936	55.1446183304774	1202.2298538322	0.24391119707956
417	4717992.52727673	460475.314621764	18642.9882232969	3992.47393936611	12614.8694729933	45833.7134157922	1601002.95203263	215.665254315374	3116.3741222645	52.1909915443205	1121.57586779161	0.240642938644364
418	4722712.88092873	452284.418167491	17585.4652558296	3853.49279136083	11890.7201309192	43936.4654395118	1604208.45955999	203.491584154516	2957.96148962149	49.2449633653928	1135.26976955741	0.258229112063114
419	4727437.95720326	444326.842993162	16551.4704137058	3719.80371244095	11183.6386118117	42126.2060165956	1607281.58724089	191.509172299203	2805.46864835111	46.3452196964071	1095.13671556287	0.264662096645148
420	4732167.76047424	436371.513267729	15739.9832188483	3592.98537901241	10514.1544899557	40398.5408516384	1610228.39512555	179.821111675035	2658.58990478329	43.5167090253584	1064.72066997241	0.270577332940844
421	4736902.2960051	428634.265661168	14911.1955035022	3348.96872501543	10012.723975054	38728.8974411848	1613054.12664113	172.924669395351	2521.51469017888	41.8477699936751	887.385910388814	0.238045543747419
422	4741641.56843024	421098.955783308	14083.1306385414	3119.18337960665	9532.00325498367	37098.2716537895	1615761.98059569	165.274811232133	2392.53783042053	39.9965043181762	823.28304510133	0.233835236278572
423	4746385.58299762	413752.723806731	13266.9745823665	2942.17600696538	9025.04530832247	35515.2377203332	1618354.96674488	157.262807634107	2270.51804566049	38.0575994474539	808.181008724891	0.243667010502626
424	4751134.34383555	406584.524646388	12469.8171776569	2816.07269967256	8489.58091139449	33993.186408395	1620836.9837939	149.125707509529	2154.47354282477	36.0884212173061	808.161246618567	0.259237560616883
425	4755887.85537778	399584.379348402	11696.2533188204	2615.47142458335	8049.25043648594	32522.5115112107	1623212.29870268	141.010768838085	2043.81106378636	34.1246060588167	681.628858382545	0.233110155808865
426	4760646.12260762	392742.972535143	10949.3017123438	2404.68666858532	7639.26847712709	31086.8323847549	1625483.85501101	133.011937056378	1938.12473753687	32.1888887676436	604.602918224006	0.220873598740056
427	4765409.15070102	386133.520408268	10158.393992108	2251.74134236393	7183.23791608114	29692.3962066552	1627654.23494014	125.191065964463	1837.0182153127	30.2962379634001	599.911581726098	0.23622300225495
428	4770176.94399996	379661.464536867	9416.75530595421	2069.12741763776	6766.99138994044	28339.6255959369	1629726.58134856	119.05318549817	1741.5509355595	28.8108708905572	516.827748939088	0.219535384385447
429	4774949.50724193	373320.087909525	8719.44493314537	1864.52491107014	6389.86145825839	27017.4221082092	1631703.45428009	112.784448343765	1650.92750888265	27.2938364991912	432.934637975623	0.198606512820513
430	4779726.84581517	367101.950879437	8063.26117646879	1743.85473984597	5950.11513372604	25735.0434225607	1633587.15066589	106.521178643792	1564.61164491421	25.7781252317977	462.043327625538	0.229209158683303
431	4784508.96408885	360999.3102753	7445.94762555571	1642.58437243169	5514.71980970582	24505.5605934286	1635381.12199359	100.347984111101	1482.13533631509	24.2842121548864	444.967757190804	0.239038886421173
432	4789295.86684588	355004.410638705	6865.76103902209	1555.25041585212	5090.46791915026	23330.6286765393	1637089.2179617	94.3184904925506	1403.20928305753	22.8250746991972	427.943070694478	0.249320107858243
433	4794087.55887389	349109.641353352	6321.21480062252	1464.40288370283	4695.42321774297	22207.9373784207	1638715.28619787	88.4674523878557	1327.60846629595	21.4091234778611	395.673980285862	0.250378443236509
434	4798884.0449273	343152.269851296	5948.17970948953	1393.82012463117	4322.16179477074	21136.6422287891	1640262.98099886	82.8177025166151	1255.08854095034	20.0418840090208	393.415392437264	0.26456187381805
435	4803685.32976711	337289.641718853	5569.80032804102	1273.73385132105	4044.07843328734	20107.8979132726	1641735.79260333	76.8354799043054	1184.86645091152	18.5941861368419	313.343256945029	0.225030154397104
436	4808491.41822077	331511.541003719	5196.24027400663	1156.34457842044	3796.12652536957	19111.8654826026	1643136.30066174	71.2259155961586	1117.00452712318	17.2366715742704	277.162673075845	0.213356317999618
437	4813302.31555391	325810.052955933	4833.4061822659	1073.61622080041	3538.78346792273	18152.7131069761	1644466.92277169	65.9516392510353	1051.53993074021	15.9602966987505	278.358212665896	0.230361945318986
438	4818118.02616495	320178.652659792	4484.66803356701	1011.78915997222	3281.33655312429	17236.6705535964	1645730.55140245	60.9884340545422	988.482949797471	14.7592010411992	275.142496947419	0.245407236288637
439	4822938.5546	314611.706190581	4151.87232860222	922.791476299838	3069.18615513639	16359.1260907617	1646930.19758125	56.3192330988905	927.860776633605	13.6292544099315	224.19520486458	0.215994314969755
440	4827763.90621922	309104.177292929	3835.94136988587	854.016882339911	2853.30824153089	15516.920588891	1648068.39684531	51.9308509545294	869.690006799583	12.5672659309961	218.312847997288	0.227649827717553
441	4832594.08549061	303667.972374145	3522.61657978502	791.165756946581	2645.23137484751	14711.6652298952	1649147.76523418	47.8120432384651	813.955362209013	11.5705144637086	202.369699583024	0.229794750577565
442	4837429.09724979	298281.255133953	3230.60620674531	722.010824287799	2456.06438977325	13940.5607597834	1650170.86177515	44.9905017358794	761.663720288548	10.8877014200828	175.021836641296	0.216704637384601
443	4842268.94628697	292940.307407171	2958.47708449181	649.70722386112	2283.44351803713	13199.768649713	1651139.98306936	42.1285373956425	712.429643237495	10.1951060497455	149.243892586656	0.201784753877575
444	4847113.63762159	287641.463558768	2705.07137536571	586.29796401635	2115.62130220401	12488.2852361132	1652057.23209028	39.3030252086659	666.032356188309	9.51133210049714	136.060916328435	0.201193828107461
445	4851963.17621855	282381.169569281	2469.38634776142	550.974584420554	1933.39101887006	11810.3100367393	1652924.8148801	36.5586414422752	622.301830317951	8.84719122903059	147.340463285074	0.23866733274628
446	4851963.17621855	282007.404198243	2253.27393084492	520.43715282355	1760.0577955666	11168.5165810036	1653745.26979081	33.9208757642521	581.079561375307	8.20885193494901	141.454724700805	0.251109681365307
447	4851963.17621855	281664.9669607	2057.2889932241	474.325806293663	1616.44902717271	10558.3955210982	1654521.05814259	31.4036946310014	542.217701060175	7.59969410070235	114.204587861731	0.222048702419303
448	4851963.17621855	281327.767791952	1900.03141100691	433.640968869925	1484.03350756957	9976.37608992573	1655254.27105807	29.0140741015696	505.574929093507	7.02140593257984	106.16191397988	0.223495071428572
449	4851963.17621855	281018.61505954	1752.7961600731	391.14041444593	1370.18537303951	9421.04741374921	1655946.88075965	26.6441659613638	470.913847535906	6.44788816265004	91.0030783288837	0.207675211531929
450	4851963.17621855	280734.836592319	1615.72456216121	359.348652310167	1259.7883122097	8892.16743443878	1656600.75714521	24.435474590762	438.164824157768	5.91338485096441	89.4576508862131	0.22146757679181
451	4851963.17621855	280474.144081433	1488.58519666159	337.908974691063	1151.32355768285	8391.3015422808	1657217.84910349	22.3771598886024	407.237988432201	5.41527269304179	90.9528221909649	0.244400716586306
452	4851963.17621855	280234.538674773	1370.94517468197	323.276592460216	1046.91955744129	7919.23794879896	1657800.19300928	20.4604642685742	378.033906658057	4.95143235299495	91.7632933096565	0.267737310008603
453	4851963.17621855	280014.244155442	1262.2719017615	302.661915657872	958.246469534678	7473.95683783323	1658349.79755587	18.6778033266671	350.486006658257	4.52002840505343	80.2990571357696	0.254458827844341
454	4851963.17621855	279811.660721097	1161.99133275857	282.254143735067	878.192866987	7052.75838027124	1658868.47020464	17.0431845788651	324.560328213468	4.12445066808535	73.9197381247573	0.254458827844341
455	4851963.17621855	279625.343076636	1069.5260858201	262.432163190733	805.598237255691	6654.11791101064	1659357.87142221	15.5608049086328	300.224151322815	3.76571478788913	68.0375885366819	0.254458827844341
456	4851963.17621855	279453.972642247	984.31207992442	243.436307237333	739.539828089405	6276.71135868447	1659819.56400641	14.3713489958541	277.583425145276	3.47786645699668	62.6167245226482	0.254458827844341
457	4851963.17621855	279296.343603334	905.810160582505	225.409325809814	679.268457844741	5919.36586327031	1660255.02209011	13.2576994196397	256.525347829028	3.2083632595528	57.6228479278295	0.254458827844341
458	4851963.17621855	279151.351397515	833.511343295474	208.424284619162	624.165672257597	5581.02461495852	1660665.63999865	12.2209251012787	236.96127441361	2.95746387450944	53.023579852482	0.254458827844341
