# Supplementary material for: Using real-time ascertainment rate estimate from infection and hospitalization dataset for modeling the spread of infectious disease: COVID-19 case study in the Czech Republic
Source: PLoS One. 2023 Jul 13;18(7):e0287959. doi: 10.1371/journal.pone.0287959 (PMC10343065; doi:10.1371/journal.pone.0287959)
Supplement: S1 Data — (ZIP) [file pone.0287959.s002.zip › AR_comparison.R]

library(lubridate)

date.current<-"2020-07-30"
T.export.min<-0
N <- 10^7 # total population size of the Czech Republic

# Day zero
T.begin<-"2020-03-01"
# number of day after day zero from which we start estimating parameters from the data
T.min<-35
# the last day for estimating parameters from data  
T.max<-as.Date(date.current)-as.Date(T.begin)-4

# load official data form Institute of Health Information and Statistics of the Czech Republic
mydata<-read.csv("modely_05_datumy.csv",sep=";")
source('functions_SEAIR_parameters.R', echo=TRUE)

# data limited for Moravian-Silesia region
mydata_MSR<-mydata[substr(mydata[[1]],1,5)=="CZ080",]

AR<-function(N,T.begin,T.min,T.max,T.export.min,mydata,date.current){
  source('functions_SEAIR_parameters.R', echo=TRUE)
  
  # size of the window for computation of moving averages
  t.before<-3
  t.after<-3 
  
  t.hosp<-4            # an optimized percentage the cohort of Exposed transforms into hospitalized after t.hosp days
  p_max<-160           # 1/p_max = total percentage of hospitalized people out of all infectious (detected+undetected)
  
  #converting values in dataset to dates
  for (i in (5:13)){
    mydata[,i]<-as.Date(parse_date_time(mydata[,i],orders = c("ymd")))
  }
  
  #extraction data from cohorts for optimization
  Dates<-data.frame(seq(as.Date(T.begin), as.Date("2021-07-11"), by="days"))
  colnames(Dates)<-c("Dates")
  
  Total.data<-tapply(!is.na(mydata$datum_hlaseni),mydata$datum_hlaseni,FUN=sum)
  Total.data<-data.frame(as.Date(names(Total.data)),Total.data)
  colnames(Total.data)<-c("Dates","Total")
  
  Hospitalized.data<-tapply(!is.na(mydata$zahajeni_hospitalizace),mydata$datum_hlaseni,FUN=sum)
  Hospitalized.data<-data.frame(as.Date(names(Hospitalized.data)),Hospitalized.data)
  colnames(Hospitalized.data)<-c("Dates","Hospitalized")
  
  Deaths.data<-tapply(!is.na(mydata$datum_umrti),mydata$datum_umrti,FUN=sum)
  Deaths.data<-data.frame(as.Date(names(Deaths.data)),Deaths.data)
  colnames(Deaths.data)<-c("Dates","Deaths")
  
  Dates<-merge(Dates,Total.data,all.x=T)
  Dates<-merge(Dates,Hospitalized.data,all.x=T)
  Dates<-merge(Dates,Deaths.data,all.x=T)
  Dates[is.na(Dates)] <- 0
  
  Day <- as.numeric(Dates$Dates-as.Date('2020-03-01'), unit="days")
  Total <- cumsum(Dates$Total)
  Hospitalized.inc <- Dates$Hospitalized
  Deaths.inc <- Dates$Deaths
  
  ###########################################
  
  #adding calculated columns to the dataset
  mydata.values<-data.frame(mydata,
                            as.numeric(mydata$datum_izolace-mydata$datum_prvniho_priznaku, units="days"),
                            as.numeric(mydata$datum_vyleceni-mydata$datum_hlaseni, units="days"),
                            as.numeric(mydata$datum_umrti-mydata$datum_hlaseni, units="days"),
                            !is.na(mydata$zahajeni_hospitalizace),
                            mydata$zahajeni_hospitalizace>mydata$datum_odberu,
                            as.numeric(mydata$datum_hlaseni-as.Date('2020-03-01'),
                                       unit="days"))
  colnames(mydata.values)<-c(colnames(mydata),
                             "infekcni_neizolovany",  #length when infectious was non-quarantined
                             "delka_vyleceni",        #length of healing
                             "delka_do_umrti",        #length till death
                             "hospitalizovan",        #indicator of hospitalization
                             "hospitalizovan_po_izozolaci", #indicator of hospitalization with prior detection
                             "den_hlaseni")           #number of days from 2020-03-01
  attr(mydata.values, "variable.labels") <- 
    c(colnames(mydata),
      "Infekèní neizolovaný (dny)", 
      "Délka do vyléèení (dny)",
      "Délka do úmrtí (dny)",
      "Hospitalizován (ano/ne)",
      "Hospitalizován po izolaci (ano/ne)",
      "Den hlášení (od 1.3.2020)")
  
  #remove incorrect datarows
  mydata.values<-mydata.values[(mydata.values$infekcni_neizolovany<14 & 
                                  mydata.values$infekcni_neizolovany>-2) | 
                                 is.na(mydata.values$infekcni_neizolovany),]
  mydata.values<-mydata.values[mydata.values$delka_vyleceni>0 | is.na(mydata.values$delka_vyleceni),]
  mydata.values<-mydata.values[mydata.values$delka_do_umrti>0 | is.na(mydata.values$delka_do_umrti),]
  
  #Estimates probability of detection from hospitalizations
  dat<-mydata.values[mydata.values$den_hlaseni>=(T.min-t.hosp)-t.before & mydata.values$den_hlaseni<=T.max+t.after ,c("datum_hlaseni", "zahajeni_hospitalizace", "hospitalizovan_po_izozolaci","vek_kat")  ]
  my_date<-Dates$Dates[Day>=T.min-t.hosp & Day<=T.max]
  
  pom<-func_p(dat,t.before,t.after,t.hosp,my_date)
  p<-pom[[1]][1:(T.max-T.min+1)]
  HI<-pom[[3]]
  p<-p/p_max
  
  my_dates<-Dates[Dates$Dates<="2020-07-26" & Dates$Dates>"2020-04-04",]
  my_dates<-my_dates[order(my_dates$Dates),]
  my_dates$Total <- cumsum(my_dates$Total)
  
  my_date<-Dates$Dates[Day>=T.min & Day<=T.max]
  return(list(my_date,p,my_dates))
}

###########################################
pp<-AR(N,T.begin,T.min,T.max,T.export.min,mydata,date.current)

d<-pp[[1]]
p<-pp[[2]]
real<-pp[[3]]

par(mfrow=c(2,3))
mark<-as.double(as.Date("2020-06-27")-as.Date("2020-04-04")+1)
plot(d,p,
     type='l', xlab = "", ylim=c(0,1), ylab = "CZ", lwd = 2, lty = 1,
     main="Ascertainment rate",xaxt="n")
axis(1, at=c(as.Date("2020-04-04"),as.Date("2020-06-27")), labels=c("2020-04-04","2020-06-27"))

barplot(c(real$Total[1],diff(real$Total)),ylim=c(0,350),main="Daily new cases")
axis(1, at=c(0,mark), labels=c("2020-04-04","2020-06-27"))

barplot(real$Hospitalized,ylim=c(0,60),main="Daily new hospitalized")
axis(1, at=c(0,mark), labels=c("2020-04-04","2020-06-27"))

pp<-AR(N,T.begin,T.min,T.max,T.export.min,mydata_MSR,date.current)

d<-pp[[1]]
p<-pp[[2]]
real<-pp[[3]]

p[p>1]<-1
plot(d,p,
     type='l', xlab = "", ylim=c(0,1), ylab = "Moravian-Silesian region", lwd = 2, lty = 1,xaxt="n")
axis(1, at=c(as.Date("2020-04-04"),as.Date("2020-06-27")), labels=c("2020-04-04","2020-06-27"))

barplot(c(real$Total[1],diff(real$Total)),ylim=c(0,350))
axis(1, at=c(0,mark), labels=c("2020-04-04","2020-06-27"))

barplot(real$Hospitalized,ylim=c(0,60))
axis(1, at=c(0,mark), labels=c("2020-04-04","2020-06-27"))
